# Supplementary material for: The Oral Microbiome in the Elderly With Dental Caries and Health
Source: Front Cell Infect Microbiol. 2019 Jan 4;8:442. doi: 10.3389/fcimb.2018.00442 (PMC6328972; doi:10.3389/fcimb.2018.00442)
Supplement: Supplementary file 1 [file Table_1.XLS]

## Sheet: OTU表
Domain	Kingdom	Phylum	Class	Order	Family	Genus	Species	OTU	CP1	CP10	CP11	CP12	CP13	CP14	CP15	CP16	CP2	CP3	CP4	CP5	CP6	CP7	CP8	CP9	CS1	CS10	CS11	CS12	CS13	CS14	CS16	CS2	CS3	CS4	CS5	CS6	CS7	CS8	CS9	Cp17	Cp18	Cp19	Cp20	Cp21	Cp22	Cs17	Cs18	Cs19	Cs20
d__Bacteria	k__norank	p__Saccharibacteria	c__norank_p__Saccharibacteria	o__norank_p__Saccharibacteria	f__norank_p__Saccharibacteria	g__norank_p__Saccharibacteria	s__Candidatus_Saccharibacteria_bacterium_UB2523	OTU131	122	2	181	72	64	148	582	1	0	115	7	1	2	226	332	49	22	2	128	22	131	11	0	1	14	28	20	98	123	19	31	92	18	162	233	392	111	60	1	4	58
d__Bacteria	k__norank	p__Firmicutes	c__Negativicutes	o__Selenomonadales	f__Veillonellaceae	g__Dialister	s__gut_metagenome_g__Dialister	OTU47	0	0	0	0	0	0	0	1	0	0	0	0	0	0	0	0	0	2	0	0	0	0	0	0	0	0	0	0	0	11	0	0	0	0	0	0	0	0	0	0	0
d__Bacteria	k__norank	p__Firmicutes	c__Clostridia	o__Clostridiales	f__Lachnospiraceae	g__Butyrivibrio_2	s__Firmicutes_oral_clone_BB124	OTU369	8	0	0	0	1	0	0	0	0	2	0	0	0	0	0	0	2	0	1	0	13	0	1	0	2	0	0	0	0	0	0	2	0	0	0	8	3	0	0	1	0
d__Bacteria	k__norank	p__Bacteroidetes	c__Bacteroidia	o__Bacteroidales	f__Prevotellaceae	g__Prevotella_7	s__Prevotella_denticola	OTU257	10	4	206	158	367	512	1036	422	8	35	4	0	4	5	219	15	54	98	117	85	419	13	209	4	4	0	1	59	11	28	4	24	217	207	440	821	469	73	0	13	243
d__Bacteria	k__norank	p__Fusobacteria	c__Fusobacteriia	o__Fusobacteriales	f__Leptotrichiaceae	g__Leptotrichia	s__unclassified_g__Leptotrichia	OTU204	695	872	109	542	109	27	226	764	27	12	262	4	16	194	515	119	124	59	16	49	50	8	52	2	6	24	4	4	66	46	29	37	339	41	55	28	60	1	0	0	12
d__Bacteria	k__norank	p__Cyanobacteria	c__Cyanobacteria	o__norank_c__Cyanobacteria	f__norank_c__Cyanobacteria	g__norank_c__Cyanobacteria	s__unclassified_g__norank_c__Cyanobacteria	OTU162	1	1	0	2	0	1	2	5	0	2	1	0	1	0	0	0	0	0	0	0	5	0	0	1	3	38	3	0	0	0	0	2	0	0	0	0	0	0	0	0	1
d__Bacteria	k__norank	p__Proteobacteria	c__Epsilonproteobacteria	o__Campylobacterales	f__Campylobacteraceae	g__Campylobacter	s__Campylobacter_gracilis	OTU110	114	192	89	304	874	232	597	105	88	490	152	13	29	629	240	165	19	46	36	226	198	12	20	4	22	29	15	35	259	16	2	105	223	88	344	97	129	14	4	17	30
d__Bacteria	k__norank	p__Actinobacteria	c__Actinobacteria	o__Corynebacteriales	f__Corynebacteriaceae	g__Corynebacterium	s__Corynebacterium_durum	OTU33	26	6	3	59	1	16	2	62	45	27	8	379	23	56	5	38	37	8	21	54	3	8	48	2	26	26	25	7	62	1	15	39	4	17	14	1	4	14	3	2	34
d__Bacteria	k__norank	p__Firmicutes	c__Clostridia	o__Clostridiales	f__Peptococcaceae	g__Peptococcus	s__unclassified_g__Peptococcus	OTU289	0	0	0	0	0	0	0	0	0	0	0	0	0	0	0	0	0	0	0	0	0	0	0	0	0	0	0	0	0	0	0	0	0	0	0	0	0	1	0	0	0
d__Bacteria	k__norank	p__Tenericutes	c__Mollicutes	o__Mycoplasmatales	f__Mycoplasmataceae	g__Mycoplasma	s__Mycoplasma_salivarium	OTU314	0	0	0	0	0	0	0	0	0	0	0	0	0	0	0	0	1	0	4	0	0	0	1	0	0	0	2	2	0	1	0	0	1	0	0	0	0	0	1	0	0
d__Bacteria	k__norank	p__Fusobacteria	c__Fusobacteriia	o__Fusobacteriales	f__Leptotrichiaceae	g__Streptobacillus	s__Streptobacillus_hongkongensis	OTU341	0	0	0	0	0	0	0	0	0	0	0	0	0	0	0	0	0	0	0	0	0	0	0	0	0	0	0	0	0	0	0	0	0	0	0	0	0	0	0	0	0
d__Bacteria	k__norank	p__Firmicutes	c__Bacilli	o__Lactobacillales	f__Streptococcaceae	g__Streptococcus	s__unclassified_g__Streptococcus	OTU209	405	2184	581	811	1022	263	663	819	1085	585	2507	862	1257	535	169	792	1236	1249	1376	1373	987	1591	3639	3321	3430	6848	1613	4254	3245	1202	1333	243	644	135	801	744	314	1903	157	360	1255
d__Bacteria	k__norank	p__Firmicutes	c__Clostridia	o__Clostridiales	f__Lachnospiraceae	g__Stomatobaculum	s__uncultured_bacterium_g__Stomatobaculum	OTU83	0	1	4	10	2	9	0	0	3	9	0	2	66	1	7	4	52	25	40	14	25	6	23	105	107	1	16	53	6	29	44	3	3	1	3	4	1	7	3	144	30
d__Bacteria	k__norank	p__Spirochaetae	c__Spirochaetes	o__Spirochaetales	f__Spirochaetaceae	g__Treponema_2	s__Treponema_socranskii_subsp._socranskii	OTU380	14	1	305	31	46	32	32	23	36	94	18	0	0	73	158	7	18	2	43	8	49	2	2	3	3	8	14	11	28	11	9	40	4	82	2	92	14	24	0	3	8
d__Bacteria	k__norank	p__Bacteroidetes	c__Bacteroidia	o__Bacteroidales	f__Prevotellaceae	g__Prevotella	s__Prevotella_oris	OTU12	4	1	36	89	40	90	126	5	13	92	184	0	4	5	45	2	68	42	80	98	264	6	43	6	17	165	27	23	7	20	17	20	7	165	22	98	156	218	5	49	365
d__Bacteria	k__norank	p__unclassified_k__norank	c__unclassified_k__norank	o__unclassified_k__norank	f__unclassified_k__norank	g__unclassified_k__norank	s__unclassified_k__norank	OTU271	0	0	0	0	1	0	0	0	0	0	0	0	0	0	0	0	0	0	0	0	0	0	0	0	0	0	0	0	0	1	0	0	0	0	0	0	0	0	0	0	0
d__Bacteria	k__norank	p__Fusobacteria	c__Fusobacteriia	o__Fusobacteriales	f__Leptotrichiaceae	g__Leptotrichia	s__unclassified_g__Leptotrichia	OTU34	0	3	0	0	22	16	0	0	0	2	0	0	457	0	0	0	25	179	4	0	13	574	0	3	37	0	0	45	1	0	0	0	9	0	0	0	0	0	29	0	0
d__Bacteria	k__norank	p__Firmicutes	c__Clostridia	o__Clostridiales	f__Lachnospiraceae	g__Catonella	s__unclassified_g__Catonella	OTU88	0	0	0	0	0	1	0	0	0	1	0	0	0	0	0	0	14	0	0	0	1	0	0	0	4	0	0	1	0	0	0	0	1	0	0	4	2	5	0	4	0
d__Bacteria	k__norank	p__Firmicutes	c__Clostridia	o__Clostridiales	f__Lachnospiraceae	g__Roseburia	s__unclassified_g__Roseburia	OTU67	2	0	0	0	0	0	0	0	0	0	0	0	0	0	0	0	20	0	0	0	0	0	0	0	0	0	0	0	0	0	0	1	0	2	0	0	0	9	0	0	0
d__Bacteria	k__norank	p__unclassified_k__norank	c__unclassified_k__norank	o__unclassified_k__norank	f__unclassified_k__norank	g__unclassified_k__norank	s__unclassified_k__norank	OTU372	0	0	0	0	0	0	0	0	0	0	0	0	0	0	0	0	0	0	0	0	0	0	0	0	1	0	0	0	0	1	0	0	0	0	0	0	0	0	0	0	0
d__Bacteria	k__norank	p__Bacteroidetes	c__Bacteroidia	o__Bacteroidales	f__Porphyromonadaceae	g__Porphyromonas	s__Porphyromonas_gingivalis	OTU129	7	0	28	7	3	1	6	0	170	29	9	3	0	0	45	0	162	0	518	119	36	16	0	419	154	149	140	341	14	233	0	15	0	2	15	235	25	356	0	135	467
d__Bacteria	k__norank	p__Firmicutes	c__Bacilli	o__Lactobacillales	f__Carnobacteriaceae	g__Granulicatella	s__uncultured_organism_g__Granulicatella	OTU375	2	30	30	208	91	54	54	68	67	88	275	4	203	66	5	46	138	228	333	134	414	276	295	441	930	580	347	655	455	100	227	11	68	15	69	18	10	87	33	29	151
d__Bacteria	k__norank	p__Firmicutes	c__Bacilli	o__Bacillales	f__Family_XI_o__Bacillales	g__Gemella	s__unclassified_g__Gemella	OTU376	11	121	62	16	20	11	3	15	145	64	45	4	9	4	8	12	203	86	199	48	176	78	610	832	719	588	260	412	438	186	99	16	8	4	20	74	6	127	4	28	147
d__Bacteria	k__norank	p__Firmicutes	c__Negativicutes	o__Selenomonadales	f__Veillonellaceae	g__Selenomonas_3	s__Selenomonas_artemidis	OTU42	0	7	0	0	0	0	1	0	0	222	0	0	22	24	249	13	1	1	2	0	0	0	0	0	4	0	0	0	9	17	1	0	56	3	27	12	2	0	0	3	9
d__Bacteria	k__norank	p__Bacteroidetes	c__Bacteroidia	o__Bacteroidales	f__Prevotellaceae	g__Prevotella	s__unclassified_g__Prevotella	OTU200	13	0	46	0	9	40	0	0	5	9	0	0	0	0	48	41	13	0	10	0	5	1	1	4	1	0	2	10	0	8	0	7	1	31	0	0	43	7	0	0	1
d__Bacteria	k__norank	p__Bacteroidetes	c__Bacteroidia	o__Bacteroidales	f__Prevotellaceae	g__Prevotella	s__Prevotella_nigrescens	OTU311	94	2	354	106	103	470	539	95	104	125	301	0	1	3	358	5	41	28	263	120	71	19	113	5	15	86	0	37	7	29	3	48	7	63	136	15	451	94	0	17	224
d__Bacteria	k__norank	p__Bacteroidetes	c__Bacteroidia	o__Bacteroidales	f__Prevotellaceae	g__Prevotella	s__Prevotella_oralis	OTU158	0	0	0	1	0	11	0	10	1	0	0	0	1	1	0	0	0	3	0	0	8	0	31	0	0	0	2	0	0	0	3	1	0	10	4	35	0	3	0	3	7
d__Bacteria	k__norank	p__Gracilibacteria	c__norank_p__Gracilibacteria	o__norank_p__Gracilibacteria	f__norank_p__Gracilibacteria	g__norank_p__Gracilibacteria	s__Gracilibacteria_bacterium_oral_taxon_873	OTU28	40	0	0	0	0	15	0	0	165	0	66	1	4	0	0	0	20	0	0	0	1	17	0	39	0	19	3	22	0	0	14	1	0	3	2	0	0	0	0	0	1
d__Bacteria	k__norank	p__Firmicutes	c__Erysipelotrichia	o__Erysipelotrichales	f__Erysipelotrichaceae	g__Solobacterium	s__unclassified_g__Solobacterium	OTU92	0	3	15	5	11	23	6	1	3	3	1	1	12	0	18	0	14	70	68	7	45	30	60	93	41	2	4	67	0	7	48	1	0	4	0	8	2	7	25	3	5
d__Bacteria	k__norank	p__Actinobacteria	c__Actinobacteria	o__Corynebacteriales	f__Corynebacteriaceae	g__Corynebacterium	s__unclassified_g__Corynebacterium	OTU65	0	0	0	0	0	0	0	0	0	0	0	0	0	0	0	0	0	0	0	0	0	0	23	0	0	0	0	2	0	0	0	0	0	0	1	0	0	3	0	0	12
d__Bacteria	k__norank	p__Proteobacteria	c__Epsilonproteobacteria	o__Campylobacterales	f__Campylobacteraceae	g__Campylobacter	s__Campylobacter_showae	OTU30	402	28	312	114	68	278	23	120	281	180	118	275	127	235	399	357	154	51	320	140	39	48	61	108	58	75	248	128	74	379	44	105	20	25	88	31	11	29	6	36	107
d__Bacteria	k__norank	p__Synergistetes	c__Synergistia	o__Synergistales	f__Synergistaceae	g__Pyramidobacter	s__uncultured_Pyramidobacter_sp.	OTU213	0	0	0	1	0	0	0	0	5	0	0	0	0	0	0	0	0	0	0	0	0	0	0	0	0	0	0	1	0	5	0	0	0	0	0	0	0	0	0	0	0
d__Bacteria	k__norank	p__Bacteroidetes	c__Bacteroidia	o__Bacteroidales	f__Prevotellaceae	g__Prevotella_7	s__unclassified_g__Prevotella_7	OTU17	0	0	0	0	0	2	0	0	0	0	0	0	0	0	0	0	0	0	0	0	0	0	0	0	0	0	0	0	0	0	0	0	0	0	0	0	0	0	0	0	0
d__Bacteria	k__norank	p__Fusobacteria	c__Fusobacteriia	o__Fusobacteriales	f__Leptotrichiaceae	g__Streptobacillus	s__uncultured_bacterium_g__Streptobacillus	OTU342	0	0	0	0	0	0	0	0	0	0	0	0	0	0	0	0	0	0	0	0	0	0	0	0	0	0	0	0	0	0	0	0	0	0	0	0	0	0	0	0	0
d__Bacteria	k__norank	p__Firmicutes	c__Negativicutes	o__Selenomonadales	f__Veillonellaceae	g__norank_f__Veillonellaceae	s__unclassified_g__norank_f__Veillonellaceae	OTU350	0	0	0	0	13	0	1	0	0	0	0	0	12	0	0	0	0	0	0	0	9	0	0	0	0	0	0	0	0	0	0	4	22	0	0	0	136	7	79	0	0
d__Bacteria	k__norank	p__Actinobacteria	c__Actinobacteria	o__Coriobacteriales	f__Coriobacteriaceae	g__Olsenella	s__unclassified_g__Olsenella	OTU100	12	2	113	62	12	29	78	74	1	17	4	0	0	20	70	18	1	5	2	13	8	3	9	0	1	3	3	0	1	3	1	6	15	11	64	8	6	8	0	0	4
d__Bacteria	k__norank	p__Firmicutes	c__Clostridia	o__Clostridiales	f__Family_XI_o__Clostridiales	g__Parvimonas	s__Peptostreptococcaceae_bacterium_feline_oral_taxon_028	OTU45	0	0	1	1	0	1	0	0	0	0	0	0	0	0	3	0	5	0	2	4	0	0	0	0	3	4	1	1	1	1	0	0	0	0	0	2	0	4	0	0	1
d__Bacteria	k__norank	p__Actinobacteria	c__Actinobacteria	o__Micrococcales	f__Micrococcaceae	g__Rothia	s__Rothia_dentocariosa	OTU191	18	183	10	74	29	10	8	154	11	38	62	1530	14	24	1	25	81	81	51	145	222	14	221	10	140	355	61	29	40	15	41	14	22	7	34	3	29	33	2	20	70
d__Bacteria	k__norank	p__unclassified_k__norank	c__unclassified_k__norank	o__unclassified_k__norank	f__unclassified_k__norank	g__unclassified_k__norank	s__unclassified_k__norank	OTU56	0	0	0	0	0	0	0	0	0	0	0	0	0	0	0	0	1	2	3	0	2	0	0	0	0	0	0	0	0	0	0	0	0	0	0	0	0	0	0	0	0
d__Bacteria	k__norank	p__unclassified_k__norank	c__unclassified_k__norank	o__unclassified_k__norank	f__unclassified_k__norank	g__unclassified_k__norank	s__unclassified_k__norank	OTU52	0	0	0	0	0	0	0	0	0	0	0	0	0	0	0	0	0	0	2	0	0	0	0	0	0	0	0	0	0	1	0	0	0	0	0	0	0	0	0	0	0
d__Bacteria	k__norank	p__Bacteroidetes	c__Bacteroidia	o__Bacteroidales	f__Rikenellaceae	g__Rikenellaceae_RC9_gut_group	s__Bacteroidales_oral_clone_MCE7_164	OTU155	0	0	0	0	0	0	0	0	0	1	0	0	0	0	0	0	14	0	0	0	1	0	0	0	0	0	0	1	0	0	3	0	0	4	0	2	5	35	1	0	0
d__Bacteria	k__norank	p__Bacteroidetes	c__Flavobacteriia	o__Flavobacteriales	f__Flavobacteriaceae	g__Capnocytophaga	s__Capnocytophaga_sputigena	OTU267	19	109	6	168	20	92	46	45	238	184	163	323	64	35	115	13	4	15	30	49	3	16	9	12	12	8	21	11	40	30	29	30	94	46	31	13	8	2	1	6	48
d__Bacteria	k__norank	p__Proteobacteria	c__Gammaproteobacteria	o__Pasteurellales	f__Pasteurellaceae	g__Aggregatibacter	s__Aggregatibacter_segnis	OTU319	105	28	37	0	27	19	12	0	530	161	63	0	204	0	11	29	136	52	47	0	23	22	0	110	11	61	0	211	0	23	19	242	4	20	19	25	0	118	1	95	152
d__Bacteria	k__norank	p__Firmicutes	c__Negativicutes	o__Selenomonadales	f__Veillonellaceae	g__Selenomonas_3	s__unclassified_g__Selenomonas_3	OTU329	11	1	19	1	10	18	0	6	5	9	2	1	0	0	53	1	10	4	7	0	75	4	4	1	2	0	11	3	0	7	3	27	19	79	37	36	99	8	0	14	14
d__Bacteria	k__norank	p__unclassified_k__norank	c__unclassified_k__norank	o__unclassified_k__norank	f__unclassified_k__norank	g__unclassified_k__norank	s__unclassified_k__norank	OTU306	0	0	0	0	0	0	0	0	0	0	0	0	0	0	0	0	0	0	0	0	0	0	0	0	0	0	0	0	0	0	0	0	0	0	0	0	0	0	0	0	0
d__Bacteria	k__norank	p__Bacteroidetes	c__Bacteroidia	o__Bacteroidales	f__Rikenellaceae	g__Rikenellaceae_RC9_gut_group	s__Bacteroidales_genomosp._P1	OTU126	0	0	0	0	0	0	0	0	0	0	0	0	0	0	0	0	0	0	0	0	0	0	0	0	0	0	0	0	0	0	0	0	0	0	0	39	0	0	0	0	0
d__Bacteria	k__norank	p__unclassified_k__norank	c__unclassified_k__norank	o__unclassified_k__norank	f__unclassified_k__norank	g__unclassified_k__norank	s__unclassified_k__norank	OTU305	0	0	0	0	0	0	0	1	0	0	0	0	0	0	0	0	0	0	1	1	0	0	0	0	0	0	0	0	0	3	0	0	0	0	0	0	0	0	0	0	0
d__Bacteria	k__norank	p__Firmicutes	c__Clostridia	o__Clostridiales	f__Lachnospiraceae	g__Lachnoanaerobaculum	s__unclassified_g__Lachnoanaerobaculum	OTU181	115	360	188	80	545	180	223	119	82	218	104	1	497	100	366	146	66	88	100	30	65	76	89	111	86	10	16	82	93	60	92	64	96	15	98	49	22	13	49	2	25
d__Bacteria	k__norank	p__Bacteroidetes	c__Flavobacteriia	o__Flavobacteriales	f__Flavobacteriaceae	g__Capnocytophaga	s__Capnocytophaga_haemolytica	OTU4	0	2	0	0	0	5	0	0	0	0	0	0	0	0	0	0	0	2	0	0	0	2	0	0	0	0	0	0	0	0	0	0	0	0	0	0	0	0	0	0	0
d__Bacteria	k__norank	p__Spirochaetae	c__Spirochaetes	o__Spirochaetales	f__Spirochaetaceae	g__Treponema_2	s__unclassified_g__Treponema_2	OTU296	0	0	0	0	4	0	0	0	13	0	0	0	0	0	0	0	0	0	1	0	115	0	0	5	0	0	0	0	0	0	0	0	0	0	0	0	0	0	0	0	0
d__Bacteria	k__norank	p__Bacteroidetes	c__Bacteroidia	o__Bacteroidales	f__Prevotellaceae	g__unclassified_f__Prevotellaceae	s__unclassified_f__Prevotellaceae	OTU13	0	0	0	0	10	0	1	0	1	0	0	0	0	0	0	0	0	0	0	0	28	0	0	0	0	0	0	2	0	0	0	1	0	0	0	0	0	5	0	0	0
d__Bacteria	k__norank	p__Firmicutes	c__Clostridia	o__Clostridiales	f__Lachnospiraceae	g__norank_f__Lachnospiraceae	s__Eubacterium_sp._oral_clone_DO008	OTU108	0	1	0	0	1	202	1	0	3	9	0	0	98	0	0	12	4	33	0	1	5	44	0	15	26	0	0	24	1	0	39	0	1	0	0	3	11	0	3	0	2
d__Bacteria	k__norank	p__Firmicutes	c__Clostridia	o__Clostridiales	f__Lachnospiraceae	g__unclassified_f__Lachnospiraceae	s__unclassified_f__Lachnospiraceae	OTU167	0	0	0	13	0	30	0	0	77	26	0	0	13	0	0	76	0	0	0	1	0	3	0	2	1	0	0	0	0	0	10	0	0	0	2	12	0	0	0	1	6
d__Bacteria	k__norank	p__Bacteroidetes	c__Bacteroidia	o__Bacteroidales	f__Porphyromonadaceae	g__Tannerella	s__Tannerella_forsythia	OTU154	3	0	1	3	4	4	4	0	31	2	1	0	0	0	6	0	21	1	42	6	30	1	0	16	42	22	12	33	0	35	4	1	1	0	0	3	2	26	0	0	31
d__Bacteria	k__norank	p__Firmicutes	c__Clostridia	o__Clostridiales	f__Peptostreptococcaceae	g__[Eubacterium]_yurii_group	s__unclassified_g__[Eubacterium]_yurii_group	OTU230	2	0	3	0	1	1	0	0	23	1	0	0	0	0	17	0	2	0	19	0	3	0	0	10	0	0	0	15	0	2	0	5	0	2	0	10	1	6	0	1	0
d__Bacteria	k__norank	p__Firmicutes	c__Negativicutes	o__Selenomonadales	f__Veillonellaceae	g__Allisonella	s__uncultured_bacterium_g__Allisonella	OTU291	0	0	0	0	0	0	0	0	0	0	0	0	0	0	0	0	0	0	0	0	0	0	0	0	0	0	0	0	0	0	0	0	0	0	0	0	0	0	1	0	0
d__Bacteria	k__norank	p__Firmicutes	c__Clostridia	o__Clostridiales	f__Lachnospiraceae	g__Oribacterium	s__unclassified_g__Oribacterium	OTU82	15	10	2	2	13	7	14	33	1	7	4	0	24	2	23	4	94	192	200	6	28	36	175	118	116	56	38	87	32	42	168	0	10	1	5	3	3	10	11	4	27
d__Bacteria	k__norank	p__Proteobacteria	c__Gammaproteobacteria	o__Pseudomonadales	f__Pseudomonadaceae	g__Pseudomonas	s__unclassified_g__Pseudomonas	OTU10	0	2	0	1	0	0	0	7	0	0	0	0	0	0	0	0	1	2	0	3	0	1	0	0	0	0	0	0	0	0	0	0	0	0	0	0	0	0	0	0	0
d__Bacteria	k__norank	p__Proteobacteria	c__Gammaproteobacteria	o__Pasteurellales	f__Pasteurellaceae	g__Actinobacillus	s__Haemophilus_parahaemolyticus	OTU321	0	0	1	39	0	0	0	0	0	0	1	4	0	3	0	0	29	0	10	445	11	68	24	8	2	28	22	2	25	45	242	0	0	0	2	0	0	10	0	1	310
d__Bacteria	k__norank	p__Firmicutes	c__Negativicutes	o__Selenomonadales	f__Veillonellaceae	g__Selenomonas_3	s__unclassified_g__Selenomonas_3	OTU359	26	11	23	19	46	89	579	62	2	56	6	0	6	0	19	16	27	318	120	10	93	70	69	31	48	0	0	7	10	63	287	13	184	25	816	51	345	9	182	122	627
d__Bacteria	k__norank	p__Firmicutes	c__Clostridia	o__Clostridiales	f__Lachnospiraceae	g__Oribacterium	s__unclassified_g__Oribacterium	OTU89	0	0	2	0	0	0	0	0	1	1	0	0	0	0	0	0	0	0	0	1	2	0	0	1	1	11	0	5	0	0	0	2	0	0	0	0	0	15	0	0	1
d__Bacteria	k__norank	p__Actinobacteria	c__Actinobacteria	o__Bifidobacteriales	f__Bifidobacteriaceae	g__Scardovia	s__unclassified_g__Scardovia	OTU11	0	1	0	0	13	1	4	1	0	0	2	0	0	0	0	0	1	0	0	0	4	0	0	0	0	0	0	0	0	0	0	0	1	3	4	0	6	0	0	0	2
d__Bacteria	k__norank	p__Actinobacteria	c__Actinobacteria	o__Actinomycetales	f__Actinomycetaceae	g__Actinomyces	s__Actinomyces_odontolyticus	OTU275	3	23	4	6	13	2	5	4	2	12	0	0	17	6	16	1	36	12	86	16	3	23	104	11	13	1	9	18	5	43	28	2	8	27	21	5	6	4	237	2	16
d__Bacteria	k__norank	p__Proteobacteria	c__Gammaproteobacteria	o__Pasteurellales	f__Pasteurellaceae	g__Haemophilus	s__unclassified_g__Haemophilus	OTU325	33	1	0	2	0	10	2	2	14	12	0	1	0	5	5	7	73	1	29	31	11	36	28	0	8	27	0	15	1	3	8	35	0	5	0	1	0	27	0	5	14
d__Bacteria	k__norank	p__Firmicutes	c__Clostridia	o__Clostridiales	f__Family_XIII	g__[Eubacterium]_brachy_group	s__Eubacterium_brachy	OTU339	0	0	4	0	11	7	2	0	0	4	0	0	0	0	26	1	0	1	25	0	67	2	2	0	75	0	0	17	7	9	3	0	2	1	0	17	1	3	2	12	0
d__Bacteria	k__norank	p__Spirochaetae	c__Spirochaetes	o__Spirochaetales	f__Spirochaetaceae	g__Treponema_2	s__Treponema_sp._canine_oral_taxon_087	OTU75	4	0	6	0	0	0	0	0	0	4	0	0	0	0	0	0	139	0	37	0	0	0	0	0	10	0	0	0	0	0	0	1	2	16	0	2	1	45	1	3	0
d__Bacteria	k__norank	p__Gracilibacteria	c__norank_p__Gracilibacteria	o__norank_p__Gracilibacteria	f__norank_p__Gracilibacteria	g__norank_p__Gracilibacteria	s__Gracilibacteria_bacterium_oral_taxon_871	OTU73	4	0	0	0	0	0	0	0	0	0	0	0	0	0	0	0	3	0	0	0	0	0	0	0	0	0	0	0	0	0	0	1	1	2	0	0	0	0	0	0	0
d__Bacteria	k__norank	p__Cyanobacteria	c__Cyanobacteria	o__norank_c__Cyanobacteria	f__norank_c__Cyanobacteria	g__norank_c__Cyanobacteria	s__unclassified_g__norank_c__Cyanobacteria	OTU295	0	1	0	3	0	0	0	2	0	0	0	0	0	1	1	0	1	161	0	29	19	0	0	0	0	0	0	0	1	0	2	0	0	0	0	0	0	1	1	0	0
d__Bacteria	k__norank	p__Fusobacteria	c__Fusobacteriia	o__Fusobacteriales	f__Leptotrichiaceae	g__Leptotrichia	s__Leptotrichia_hofstadii	OTU233	42	1	107	238	202	163	615	15	64	893	2056	0	0	0	13	37	11	1	8	103	31	21	33	2	21	107	2	5	2	4	184	237	16	71	29	78	13	13	0	0	4
d__Bacteria	k__norank	p__Bacteroidetes	c__Flavobacteriia	o__Flavobacteriales	f__Flavobacteriaceae	g__Capnocytophaga	s__Capnocytophaga_ochracea	OTU119	194	315	84	131	440	191	73	77	122	243	141	749	83	59	133	432	10	42	35	27	62	17	8	9	10	9	33	2	56	11	43	94	133	304	354	31	46	2	0	2	14
d__Bacteria	k__norank	p__Bacteroidetes	c__Bacteroidia	o__Bacteroidales	f__Prevotellaceae	g__Prevotella_1	s__Prevotella_sp._g__Prevotella_1	OTU127	5	0	12	6	2	0	0	0	26	5	0	0	0	0	0	0	311	0	89	108	131	2	0	36	45	0	0	0	2	0	0	5	0	63	1	158	14	61	3	130	169
d__Bacteria	k__norank	p__Bacteroidetes	c__Bacteroidia	o__Bacteroidales	f__Porphyromonadaceae	g__Porphyromonas	s__Porphyromonas_sp._oral_clone_HF001	OTU261	0	0	0	0	0	0	0	0	0	0	0	0	0	0	0	0	0	2	0	0	0	3	0	0	1	0	0	0	0	0	4	0	0	0	0	0	0	0	0	0	4
d__Bacteria	k__norank	p__Firmicutes	c__Clostridia	o__Clostridiales	f__Defluviitaleaceae	g__Defluviitaleaceae_UCG-011	s__unclassified_g__Defluviitaleaceae_UCG-011	OTU137	2	0	1	4	1	0	0	0	19	2	0	0	0	0	3	0	48	0	42	8	8	0	5	28	5	0	15	0	0	5	5	3	0	4	0	7	1	20	0	1	7
d__Bacteria	k__norank	p__Bacteroidetes	c__Bacteroidia	o__Bacteroidales	f__Porphyromonadaceae	g__Porphyromonas	s__Porphyromonas_endodontalis	OTU136	10	0	10	16	3	15	18	0	11	21	1	3	0	2	14	1	348	19	100	48	80	5	15	117	118	0	78	274	7	28	92	23	5	25	2	186	122	101	19	127	73
d__Bacteria	k__norank	p__Firmicutes	c__Clostridia	o__Clostridiales	f__Eubacteriaceae	g__Pseudoramibacter	s__Pseudoramibacter_alactolyticus	OTU273	0	0	0	1	0	0	8	1	0	0	0	0	0	0	0	0	2	0	2	0	2	0	1	0	0	15	1	1	0	13	2	0	0	0	1	1	2	7	0	0	9
d__Bacteria	k__norank	p__Saccharibacteria	c__norank_p__Saccharibacteria	o__norank_p__Saccharibacteria	f__norank_p__Saccharibacteria	g__norank_p__Saccharibacteria	s__unclassified_g__norank_p__Saccharibacteria	OTU24	113	32	392	189	140	521	848	203	141	247	214	43	245	284	492	312	18	15	64	27	80	27	78	13	18	52	25	82	206	13	46	303	58	162	465	515	32	47	1	12	36
d__Bacteria	k__norank	p__Bacteroidetes	c__Bacteroidia	o__Bacteroidales	f__Porphyromonadaceae	g__Porphyromonas	s__uncultured_bacterium_g__Porphyromonas	OTU2	3	179	66	12	23	177	9	7	736	160	1	10	47	148	17	21	4	136	91	7	20	19	18	432	20	1	117	342	136	0	20	38	1	12	38	24	6	21	0	21	32
d__Bacteria	k__norank	p__Synergistetes	c__Synergistia	o__Synergistales	f__Synergistaceae	g__Pyramidobacter	s__Pyramidobacter_piscolens	OTU157	0	0	3	2	0	0	0	1	2	0	0	0	0	0	1	0	1	0	4	0	2	0	4	0	0	3	12	1	0	14	8	1	0	0	0	9	0	18	0	0	8
d__Bacteria	k__norank	p__Proteobacteria	c__Deltaproteobacteria	o__Bradymonadales	f__norank_o__Bradymonadales	g__norank_o__Bradymonadales	s__uncultured_rumen_bacterium_g__norank_o__Bradymonadales	OTU234	2	0	0	0	0	0	0	0	0	0	0	0	0	0	0	0	0	0	0	0	0	0	0	0	0	0	0	0	0	0	0	0	0	0	0	0	0	0	0	0	0
d__Bacteria	k__norank	p__Fusobacteria	c__Fusobacteriia	o__Fusobacteriales	f__Leptotrichiaceae	g__Leptotrichia	s__Leptotrichia_sp._oral_clone_EI022	OTU91	24	0	1	6	0	3	2	0	80	131	31	544	0	16	6	69	1	0	0	0	3	0	0	1	1	5	8	0	3	0	2	7	0	5	39	0	2	1	0	1	6
d__Bacteria	k__norank	p__Proteobacteria	c__Betaproteobacteria	o__Neisseriales	f__Neisseriaceae	g__Neisseria	s__unclassified_g__Neisseria	OTU310	21	1	148	0	0	2	0	0	1	27	0	0	15	0	15	9	4	0	98	0	1	0	0	0	2	1	0	18	0	50	4	0	0	2	0	1	0	1	0	11	0
d__Bacteria	k__norank	p__Firmicutes	c__Clostridia	o__Clostridiales	f__unclassified_o__Clostridiales	g__unclassified_o__Clostridiales	s__unclassified_o__Clostridiales	OTU290	0	0	0	0	0	0	1	0	0	0	0	0	0	0	0	0	0	0	0	0	0	0	0	0	0	0	0	1	0	0	0	0	0	0	0	0	0	0	0	0	0
d__Bacteria	k__norank	p__Firmicutes	c__Clostridia	o__Clostridiales	f__Peptostreptococcaceae	g__[Eubacterium]_yurii_group	s__uncultured_bacterium_g__[Eubacterium]_yurii_group	OTU70	0	0	0	0	0	0	0	0	0	0	0	0	0	0	0	0	19	0	0	0	2	1	24	0	9	0	0	0	0	0	0	0	0	0	0	0	0	2	0	0	2
d__Bacteria	k__norank	p__Deinococcus-Thermus	c__Deinococci	o__Deinococcales	f__Deinococcaceae	g__Deinococcus	s__Deinococcus_antarcticus	OTU303	0	0	0	0	0	0	0	0	0	0	0	0	0	0	0	0	0	0	0	0	0	0	0	0	0	0	0	0	0	1	0	0	0	0	0	0	0	0	0	0	0
d__Bacteria	k__norank	p__Spirochaetae	c__Spirochaetes	o__Spirochaetales	f__Spirochaetaceae	g__Treponema_2	s__uncultured_Treponema_sp._g__Treponema_2	OTU57	0	0	0	2	0	2	0	0	0	0	0	0	0	0	0	0	0	0	0	30	0	1	0	0	0	0	0	0	0	0	0	0	0	0	0	0	1	12	0	0	0
d__Bacteria	k__norank	p__Actinobacteria	c__Actinobacteria	o__Actinomycetales	f__Actinomycetaceae	g__Actinomyces	s__uncultured_Actinomyces_sp._g__Actinomyces	OTU221	0	0	0	0	0	0	0	0	0	0	0	17	0	0	0	0	0	0	0	0	0	0	0	0	0	0	0	0	0	0	0	2	0	0	0	0	0	1	0	0	0
d__Bacteria	k__norank	p__Actinobacteria	c__Actinobacteria	o__Corynebacteriales	f__Nocardiaceae	g__Rhodococcus	s__Rhodococcus_erythropolis	OTU58	0	51	21	0	1	1	2	379	0	2	1	21	5	0	11	0	11	95	37	148	69	34	3	0	1	9	3	1	0	5	5	0	0	0	0	0	0	0	0	0	0
d__Bacteria	k__norank	p__Firmicutes	c__Clostridia	o__Clostridiales	f__Ruminococcaceae	g__Ruminococcaceae_UCG-014	s__unclassified_g__Ruminococcaceae_UCG-014	OTU35	5	9	699	0	141	257	92	1	36	1	1	0	1852	5	0	138	47	17	416	1	123	117	51	52	4	4	0	31	0	4	267	43	11	6	16	120	0	12	1	11	26
d__Bacteria	k__norank	p__Spirochaetae	c__Spirochaetes	o__Spirochaetales	f__Spirochaetaceae	g__Treponema_2	s__Treponema_lecithinolyticum	OTU288	0	0	0	0	1	0	0	0	1	2	0	0	0	0	0	0	6	0	0	0	8	0	0	0	12	0	0	0	0	0	0	0	1	0	0	0	4	2	1	0	0
d__Bacteria	k__norank	p__Firmicutes	c__Clostridia	o__Clostridiales	f__Lachnospiraceae	g__Johnsonella	s__unclassified_g__Johnsonella	OTU37	0	0	4	3	0	0	0	0	0	32	0	0	2	14	4	0	3	0	7	0	0	0	0	0	1	0	0	1	15	0	0	0	1	3	0	8	0	0	0	1	0
d__Bacteria	k__norank	p__Firmicutes	c__Clostridia	o__Clostridiales	f__Lachnospiraceae	g__Butyrivibrio_2	s__Eubacterium_sp._oral_clone_GI038	OTU99	0	2	0	0	0	1	0	1	0	0	0	0	4	0	0	0	55	77	57	0	9	3	108	5	46	0	3	4	26	6	11	0	0	0	1	0	0	1	7	9	7
d__Bacteria	k__norank	p__Bacteroidetes	c__Sphingobacteriia	o__Sphingobacteriales	f__Lentimicrobiaceae	g__norank_f__Lentimicrobiaceae	s__Bacteroidales_genomosp._P4_oral_clone_MB2_G17	OTU71	6	0	0	0	0	0	0	0	0	0	0	0	0	0	0	0	44	1	0	0	0	0	0	0	0	0	0	0	0	0	0	0	0	0	0	0	0	0	0	0	0
d__Bacteria	k__norank	p__Firmicutes	c__Clostridia	o__Clostridiales	f__Lachnospiraceae	g__Lachnoanaerobaculum	s__unclassified_g__Lachnoanaerobaculum	OTU335	3	0	12	1	0	0	2	0	22	4	0	7	52	7	8	5	1	0	5	1	0	1	2	32	6	1	16	6	4	1	20	28	24	0	0	48	2	10	1	0	0
d__Bacteria	k__norank	p__Bacteroidetes	c__Bacteroidia	o__Bacteroidales	f__Porphyromonadaceae	g__Proteiniphilum	s__unclassified_g__Proteiniphilum	OTU216	0	0	0	0	0	0	0	0	0	0	0	0	0	0	0	0	0	0	2	2	0	0	0	0	0	0	0	0	0	1	0	0	0	0	0	0	0	0	0	0	4
d__Bacteria	k__norank	p__Firmicutes	c__Bacilli	o__Lactobacillales	f__Lactobacillaceae	g__Lactobacillus	s__unclassified_g__Lactobacillus	OTU48	0	0	0	0	1	0	0	1	0	0	0	0	0	3	0	0	0	17	2	0	8	0	0	0	0	0	0	0	0	1	1	0	0	0	0	0	0	2	0	0	0
d__Bacteria	k__norank	p__Bacteroidetes	c__Sphingobacteriia	o__Sphingobacteriales	f__Lentimicrobiaceae	g__norank_f__Lentimicrobiaceae	s__unclassified_g__norank_f__Lentimicrobiaceae	OTU282	3	0	0	0	0	0	0	0	0	0	0	0	0	0	0	0	12	0	0	0	0	0	0	0	0	0	0	1	0	0	0	2	0	0	0	1	0	12	0	0	0
d__Bacteria	k__norank	p__Bacteroidetes	c__Sphingobacteriia	o__Sphingobacteriales	f__unclassified_o__Sphingobacteriales	g__unclassified_o__Sphingobacteriales	s__unclassified_o__Sphingobacteriales	OTU50	0	0	0	0	1	0	0	0	0	0	0	0	0	0	0	0	0	0	7	0	4	0	0	0	0	0	0	0	0	0	0	0	0	0	0	0	0	0	0	0	0
d__Bacteria	k__norank	p__Proteobacteria	c__Betaproteobacteria	o__Neisseriales	f__Neisseriaceae	g__Neisseria	s__Neisseria_mucosa	OTU322	43	43	54	2472	112	518	265	329	1249	1398	1689	63	1392	49	3	107	1449	171	1858	5384	650	147	1721	2504	3640	1423	3678	933	2078	2373	149	1212	40	147	732	24	9	1446	5	1625	2704
d__Bacteria	k__norank	p__Bacteroidetes	c__Bacteroidia	o__Bacteroidales	f__Porphyromonadaceae	g__Porphyromonas	s__Porphyromonas_uenonis	OTU337	0	0	0	0	0	0	0	0	0	0	0	0	0	0	0	0	1	0	0	0	0	0	0	0	0	0	0	0	0	0	0	0	0	0	0	0	0	1	0	0	0
d__Bacteria	k__norank	p__Firmicutes	c__Negativicutes	o__Selenomonadales	f__Veillonellaceae	g__Veillonella	s__unclassified_g__Veillonella	OTU188	6	78	5	2	10	148	142	10	1	11	130	1	13	9	2	3	163	1922	172	10	368	1323	206	3	117	199	7	146	7	45	773	2	208	74	8	54	1155	6	1432	1075	198
d__Bacteria	k__norank	p__Tenericutes	c__Mollicutes	o__Mollicutes_RF9	f__norank_o__Mollicutes_RF9	g__norank_o__Mollicutes_RF9	s__Firmicutes_oral_clone_FM046	OTU356	0	0	0	0	0	0	0	0	0	0	0	0	0	0	0	0	4	0	0	0	2	0	2	1	0	0	0	7	0	0	4	0	0	0	0	0	0	0	0	0	0
d__Bacteria	k__norank	p__Bacteroidetes	c__Bacteroidia	o__Bacteroidales	f__Bacteroidaceae	g__Bacteroides	s__Prevotella_heparinolytica	OTU124	0	0	0	0	0	0	0	0	0	0	0	0	0	0	0	0	3	0	2	11	1	0	0	0	0	0	7	4	0	3	0	0	1	0	1	26	0	0	0	9	13
d__Bacteria	k__norank	p__Bacteroidetes	c__Bacteroidia	o__Bacteroidales	f__p-2534-18B5_gut_group	g__norank_f__p-2534-18B5_gut_group	s__unclassified_g__norank_f__p-2534-18B5_gut_group	OTU228	0	0	0	0	0	0	0	0	0	0	0	0	0	0	0	0	0	0	0	0	0	0	0	0	0	0	0	0	0	0	0	0	0	0	0	0	0	0	0	0	0
d__Bacteria	k__norank	p__Actinobacteria	c__Actinobacteria	o__Corynebacteriales	f__Corynebacteriaceae	g__Corynebacterium	s__Corynebacterium_sp._canine_oral_taxon_423	OTU138	0	0	0	0	0	0	0	0	0	0	0	0	0	0	0	0	0	0	0	1	0	0	0	0	2	0	0	0	0	0	0	0	0	0	0	0	0	4	0	0	0
d__Bacteria	k__norank	p__Bacteroidetes	c__Flavobacteriia	o__Flavobacteriales	f__Flavobacteriaceae	g__Capnocytophaga	s__Capnocytophaga_sp._oral_clone_DZ074	OTU150	1	0	0	0	0	0	0	0	16	0	0	8	3	0	0	0	1	0	0	0	0	0	0	5	0	0	3	0	0	0	0	0	0	0	0	0	0	1	0	0	5
d__Bacteria	k__norank	p__Firmicutes	c__Negativicutes	o__Selenomonadales	f__Veillonellaceae	g__unclassified_f__Veillonellaceae	s__unclassified_f__Veillonellaceae	OTU114	0	0	0	1	2	1	0	0	0	2	1	0	0	0	3	0	0	0	0	0	0	0	0	0	0	0	0	0	1	0	0	7	11	3	7	10	1	3	13	16	0
d__Bacteria	k__norank	p__Bacteroidetes	c__Bacteroidia	o__Bacteroidales	f__Prevotellaceae	g__Prevotella_7	s__uncultured_rumen_bacterium_g__Prevotella_7	OTU304	0	0	1	0	0	0	0	1	0	0	0	0	0	0	0	0	0	19	0	0	29	0	0	0	0	0	0	1	0	0	0	0	0	0	0	0	0	0	0	0	3
d__Bacteria	k__norank	p__Fusobacteria	c__Fusobacteriia	o__Fusobacteriales	f__Leptotrichiaceae	g__Leptotrichia	s__uncultured_Leptotrichia_sp.	OTU283	15	1	0	2	5	0	0	2	0	0	1	4	2	0	0	0	24	0	0	0	102	0	0	0	0	0	12	17	0	0	0	1	0	7	0	116	105	0	0	9	0
d__Bacteria	k__norank	p__Tenericutes	c__Mollicutes	o__Acholeplasmatales	f__Acholeplasmataceae	g__Acholeplasma	s__Acholeplasma_sp._KDA-feline	OTU98	0	0	1	1	0	0	0	0	0	0	0	0	0	0	0	0	4	0	12	4	0	0	0	0	0	0	0	1	0	0	0	0	0	0	0	1	0	1	0	2	0
d__Bacteria	k__norank	p__Bacteroidetes	c__Flavobacteriia	o__Flavobacteriales	f__Flavobacteriaceae	g__Bergeyella	s__uncultured_bacterium_g__Bergeyella	OTU210	18	14	4	35	2	2	4	31	75	16	21	211	29	10	8	11	9	2	31	7	2	11	11	17	24	5	17	14	32	23	8	4	0	3	2	0	0	7	0	0	4
d__Bacteria	k__norank	p__Firmicutes	c__Clostridia	o__Clostridiales	f__Lachnospiraceae	g__Howardella	s__unclassified_g__Howardella	OTU237	0	0	0	0	1	1	0	0	0	0	0	0	0	0	2	0	0	0	0	0	2	0	0	0	0	2	0	0	0	0	0	0	0	0	0	1	0	1	0	0	0
d__Bacteria	k__norank	p__Firmicutes	c__Clostridia	o__Clostridiales	f__Family_XIII	g__[Eubacterium]_nodatum_group	s__[Eubacterium]_nodatum	OTU139	3	0	0	5	0	4	0	0	15	4	0	2	0	0	8	0	31	0	22	13	19	2	0	30	17	0	19	25	0	9	0	1	0	2	0	8	1	21	1	7	3
d__Bacteria	k__norank	p__Firmicutes	c__Clostridia	o__Clostridiales	f__Ruminococcaceae	g__Ruminococcaceae_UCG-014	s__uncultured_organism_g__Ruminococcaceae_UCG-014	OTU9	4	1	71	18	6	26	10	1	24	6	10	0	251	11	59	4	3	11	20	8	15	33	40	57	2	8	4	16	7	17	60	2	3	1	5	8	0	9	14	2	11
d__Bacteria	k__norank	p__Bacteroidetes	c__Flavobacteriia	o__Flavobacteriales	f__Flavobacteriaceae	g__Bergeyella	s__uncultured_Bergeyella_sp.	OTU259	15	33	41	0	12	11	23	1	38	22	27	5	14	0	15	13	3	3	18	0	5	1	1	2	1	0	15	5	0	3	3	10	1	10	31	2	3	15	0	2	34
d__Bacteria	k__norank	p__Firmicutes	c__Negativicutes	o__Selenomonadales	f__Veillonellaceae	g__norank_f__Veillonellaceae	s__uncultured_Selenomonas_sp._g__norank	OTU279	0	0	1	0	0	0	0	0	2	0	0	0	0	0	0	0	0	0	1	0	0	0	0	0	0	0	0	0	0	0	0	3	0	0	0	3	1	1	0	0	1
d__Bacteria	k__norank	p__Actinobacteria	c__Actinobacteria	o__Actinomycetales	f__Actinomycetaceae	g__norank_f__Actinomycetaceae	s__Actinomyces_sp._oral_clone_IO076	OTU1	1	395	18	30	274	8	60	3	0	5	91	0	0	0	5	29	5	89	12	24	107	2	1	0	2	2	0	2	0	0	0	17	48	20	3	21	4	1	1	3	4
d__Bacteria	k__norank	p__Spirochaetae	c__Spirochaetes	o__Spirochaetales	f__Spirochaetaceae	g__Treponema_2	s__Treponema_denticola	OTU105	0	1	0	5	0	1	1	0	0	1	0	0	0	3	0	0	3	1	0	23	1	0	0	0	1	0	13	1	1	0	11	0	1	6	0	5	6	9	0	0	0
d__Bacteria	k__norank	p__Firmicutes	c__Negativicutes	o__Selenomonadales	f__Veillonellaceae	g__Selenomonas	s__uncultured_bacterium_g__Selenomonas	OTU324	6	0	0	0	0	0	2	0	0	3	0	0	1	5	5	0	0	1	0	0	0	2	1	0	0	0	0	0	0	0	20	56	2	3	0	0	5	23	0	2	11
d__Bacteria	k__norank	p__Firmicutes	c__Clostridia	o__Clostridiales	f__Lachnospiraceae	g__Lachnoanaerobaculum	s__Eubacterium_sp._oral_clone_JI012	OTU351	1	0	0	0	0	0	0	0	3	7	0	0	0	0	0	0	0	0	0	4	0	0	1	1	0	0	0	0	0	0	0	6	0	1	0	7	1	2	0	0	0
d__Bacteria	k__norank	p__Actinobacteria	c__Actinobacteria	o__Actinomycetales	f__Actinomycetaceae	g__Mobiluncus	s__uncultured_bacterium_g__Mobiluncus	OTU95	0	0	0	0	0	0	0	0	0	0	0	0	1	0	0	0	0	0	3	0	0	0	0	0	0	0	0	2	0	1	0	0	0	0	0	0	0	0	0	0	0
d__Bacteria	k__norank	p__Firmicutes	c__Clostridia	o__Clostridiales	f__Lachnospiraceae	g__Moryella	s__Lachnospiraceae_oral_clone_MCE9_173	OTU94	0	0	1	2	0	1	0	0	0	1	0	1	0	0	0	0	2	0	5	1	0	0	0	0	3	0	12	5	1	0	1	2	1	1	0	15	1	15	0	0	0
d__Bacteria	k__norank	p__Bacteroidetes	c__Bacteroidia	o__Bacteroidales	f__Bacteroidaceae	g__Bacteroides	s__unclassified_g__Bacteroides	OTU219	0	0	0	0	0	0	0	0	0	0	0	0	0	0	0	0	0	0	0	0	0	0	0	0	0	0	0	1	0	0	0	0	0	0	0	0	3	0	0	0	0
d__Bacteria	k__norank	p__Firmicutes	c__Clostridia	o__Clostridiales	f__Ruminococcaceae	g__Ruminococcaceae_UCG-014	s__Clostridiales_bacterium_canine_oral_taxon_100	OTU323	0	0	0	0	0	0	0	0	0	0	0	0	0	0	0	0	0	0	0	0	0	0	0	0	0	0	0	0	0	0	0	0	0	0	0	0	0	0	0	0	0
d__Bacteria	k__norank	p__Bacteroidetes	c__Bacteroidia	o__Bacteroidales	f__Prevotellaceae	g__Prevotella_7	s__Prevotella_baroniae	OTU201	1	0	1	1	0	22	13	1	3	2	0	0	0	1	4	0	2	2	11	10	52	1	13	3	4	0	0	8	2	10	7	4	0	11	1	57	33	26	0	4	65
d__Bacteria	k__norank	p__Bacteroidetes	c__Bacteroidia	o__Bacteroidales	f__Prevotellaceae	g__Prevotella_7	s__Prevotella_sp._oral_clone_DO014	OTU156	0	0	0	0	0	2	4	0	0	1	8	0	2	0	0	0	2	50	1	0	0	0	1	0	0	2	0	1	0	0	0	0	1	0	0	0	1	1	14	1	0
d__Bacteria	k__norank	p__Firmicutes	c__Clostridia	o__Clostridiales	f__Peptostreptococcaceae	g__Filifactor	s__Filifactor_alocis_ATCC_35896	OTU179	6	1	4	9	14	5	7	0	45	7	0	0	0	0	30	1	106	0	108	31	58	3	0	57	71	0	0	137	9	51	11	5	4	13	1	92	5	69	2	15	26
d__Bacteria	k__norank	p__Bacteroidetes	c__Bacteroidia	o__Bacteroidales	f__Prevotellaceae	g__Prevotella	s__Prevotella_oulorum	OTU240	38	201	152	49	183	178	488	105	1	23	114	0	173	31	124	56	31	129	45	12	170	22	48	0	18	10	0	21	13	19	167	12	301	91	333	94	372	10	183	14	192
d__Bacteria	k__norank	p__Bacteroidetes	c__Flavobacteriia	o__Flavobacteriales	f__Flavobacteriaceae	g__Capnocytophaga	s__Capnocytophaga_sp._oral_taxon_338_str._F0234	OTU115	0	0	0	0	1	0	0	0	1	6	0	0	0	0	0	0	1	0	0	0	0	0	0	0	0	0	0	1	0	0	0	0	1	7	0	0	0	0	0	0	0
d__Bacteria	k__norank	p__Proteobacteria	c__Betaproteobacteria	o__Burkholderiales	f__Burkholderiaceae	g__Lautropia	s__unclassified_g__Lautropia	OTU353	105	2	27	522	47	245	29	927	862	147	537	822	160	556	18	30	783	0	234	504	89	126	752	44	26	280	151	23	610	341	76	116	1	157	45	1	9	51	4	13	72
d__Bacteria	k__norank	p__Firmicutes	c__Clostridia	o__Clostridiales	f__Lachnospiraceae	g__Shuttleworthia	s__Shuttleworthia_satelles_DSM_14600	OTU166	0	1	0	3	13	43	12	13	2	0	0	0	6	0	2	0	8	1	1	0	7	0	37	0	0	8	1	15	0	0	0	1	4	9	2	28	3	19	6	0	2
d__Bacteria	k__norank	p__Bacteroidetes	c__Bacteroidia	o__Bacteroidales	f__Prevotellaceae	g__Prevotella	s__unclassified_g__Prevotella	OTU250	0	0	0	0	0	1	0	0	0	0	0	0	0	3	0	0	0	0	0	3	0	8	0	191	15	0	129	0	30	1	0	0	0	1	0	0	0	15	0	30	1
d__Bacteria	k__norank	p__Proteobacteria	c__Gammaproteobacteria	o__Enterobacteriales	f__Enterobacteriaceae	g__Raoultella	s__unclassified_g__Raoultella	OTU22	0	1	0	0	1	0	0	10	0	0	0	0	0	0	2	0	0	1	2	2	4	1	0	1	1	0	0	1	0	0	0	0	0	0	0	0	0	0	0	0	0
d__Bacteria	k__norank	p__Proteobacteria	c__Betaproteobacteria	o__Burkholderiales	f__Comamonadaceae	g__Comamonas	s__Ottowia_sp._oral_taxon_894	OTU300	188	6	17	89	2	471	5	0	375	193	0	51	16	0	38	78	20	9	33	101	1	34	0	6	1	2	0	10	4	55	24	78	0	35	42	1	0	15	0	0	24
d__Bacteria	k__norank	p__Firmicutes	c__Negativicutes	o__Selenomonadales	f__Veillonellaceae	g__norank_f__Veillonellaceae	s__uncultured_Selenomonas_sp._g__norank	OTU382	0	0	0	0	0	0	0	0	0	0	0	0	2	0	0	0	0	0	0	0	0	0	0	0	0	0	0	2	0	0	0	0	0	0	0	0	0	0	0	0	0
d__Bacteria	k__norank	p__Fusobacteria	c__Fusobacteriia	o__Fusobacteriales	f__Leptotrichiaceae	g__Leptotrichia	s__uncultured_bacterium_g__Leptotrichia	OTU245	26	24	235	256	1	170	40	82	561	154	3	207	346	192	432	71	60	3	60	47	11	92	108	130	96	7	210	32	612	152	70	192	3	38	30	75	1	72	0	6	25
d__Bacteria	k__norank	p__Actinobacteria	c__Actinobacteria	o__Actinomycetales	f__Actinomycetaceae	g__Actinomyces	s__Actinomyces_massiliensis	OTU182	8	13	8	26	10	19	2	54	7	23	46	1	42	59	30	62	2	7	10	23	4	0	3	0	0	1	1	0	17	3	0	7	2	19	10	3	0	0	0	1	1
d__Bacteria	k__norank	p__Proteobacteria	c__Gammaproteobacteria	o__Cardiobacteriales	f__Cardiobacteriaceae	g__Cardiobacterium	s__uncultured_bacterium_g__Cardiobacterium	OTU31	59	205	28	284	77	30	31	435	56	11	115	2177	15	89	107	845	50	22	38	102	28	4	19	8	1	24	132	1	112	14	10	29	5	23	3	2	1	4	0	4	8
d__Bacteria	k__norank	p__Proteobacteria	c__Betaproteobacteria	o__Burkholderiales	f__Comamonadaceae	g__unclassified_f__Comamonadaceae	s__unclassified_f__Comamonadaceae	OTU149	6	0	0	0	0	0	0	0	337	0	0	0	0	0	0	0	3	0	0	0	0	0	0	3	0	0	0	0	0	0	0	0	0	0	3	0	0	0	0	0	26
d__Bacteria	k__norank	p__Firmicutes	c__Clostridia	o__Clostridiales	f__Lachnospiraceae	g__Oribacterium	s__uncultured_Lachnospiraceae_bacterium_g__Oribacterium	OTU175	0	0	0	0	0	0	0	0	0	0	0	0	0	0	0	0	0	0	0	1	0	0	0	0	0	0	0	2	0	0	0	0	1	0	0	0	0	5	0	0	0
d__Bacteria	k__norank	p__Spirochaetae	c__Spirochaetes	o__Spirochaetales	f__Spirochaetaceae	g__Treponema_2	s__Treponema_sp._canine_oral_taxon_356	OTU286	0	0	0	5	0	2	0	0	0	4	0	0	0	0	0	0	5	0	0	23	2	0	0	0	8	0	0	0	0	0	0	0	0	7	0	5	4	6	0	1	0
d__Bacteria	k__norank	p__Saccharibacteria	c__Unknown_Class_p__Saccharibacteria	o__Unknown_Order_c__Unknown_Class_p__Saccharibacteria	f__Unknown_Family_o__Unknown_Order_c__Unknown_Class_p__Saccharibacteria	g__Candidatus_Saccharimonas	s__uncultured_bacterium_g__Candidatus_Saccharimonas	OTU180	10	0	0	0	24	26	3	4	1	1	0	0	7	21	0	4	24	8	10	5	22	15	63	15	38	1	17	21	4	5	54	6	0	5	1	12	2	4	4	2	5
d__Bacteria	k__norank	p__Firmicutes	c__Negativicutes	o__Selenomonadales	f__Veillonellaceae	g__Dialister	s__Dialister_invisus_DSM_15470	OTU344	16	34	328	148	171	350	44	80	36	146	9	1	6	3	302	17	39	27	125	80	71	6	61	9	14	7	7	91	8	5	9	15	33	46	63	249	47	59	45	25	16
d__Bacteria	k__norank	p__Bacteroidetes	c__Bacteroidia	o__Bacteroidales	f__Porphyromonadaceae	g__Odoribacter	s__Bacteroidetes_sp._oral_clone_FX069	OTU54	1	0	0	2	0	0	0	0	9	0	0	0	0	0	0	0	3	0	31	15	0	0	0	2	0	0	0	6	0	9	0	0	0	0	0	0	0	6	0	0	9
d__Bacteria	k__norank	p__Proteobacteria	c__Epsilonproteobacteria	o__Campylobacterales	f__Campylobacteraceae	g__Campylobacter	s__Campylobacter_concisus	OTU247	96	10	15	7	287	107	86	46	26	132	12	1	65	13	9	146	162	294	184	19	309	262	174	61	48	28	8	69	37	60	296	19	137	29	59	36	24	8	73	63	778
d__Bacteria	k__norank	p__Synergistetes	c__Synergistia	o__Synergistales	f__Synergistaceae	g__Fretibacterium	s__unclassified_g__Fretibacterium	OTU297	9	1	0	5	2	2	7	0	90	13	2	0	0	0	2	0	49	0	114	13	58	0	1	12	33	2	2	11	0	19	8	30	7	7	0	54	14	63	4	84	28
d__Bacteria	k__norank	p__Actinobacteria	c__Actinobacteria	o__Actinomycetales	f__Actinomycetaceae	g__norank_f__Actinomycetaceae	s__unclassified_g__norank_f__Actinomycetaceae	OTU211	0	0	0	0	5	0	5	0	0	0	0	0	0	0	0	5	2	0	0	0	7	0	0	0	0	0	0	1	0	0	0	0	0	0	3	0	1	0	0	0	1
d__Bacteria	k__norank	p__Bacteroidetes	c__Bacteroidia	o__Bacteroidales	f__Prevotellaceae	g__Prevotella_7	s__uncultured_eubacterium_E1-K14	OTU197	1	0	4	0	0	21	0	0	0	0	0	0	0	0	0	0	16	1	13	0	1	4	0	74	4	0	80	31	0	11	38	9	1	5	0	126	7	32	0	37	26
d__Bacteria	k__norank	p__Tenericutes	c__Mollicutes	o__Mycoplasmatales	f__Mycoplasmataceae	g__Mycoplasma	s__unclassified_g__Mycoplasma	OTU345	0	0	0	0	0	4	2	0	0	0	0	0	0	0	0	0	31	0	21	3	26	2	0	2	10	0	2	2	0	0	0	0	0	0	0	3	0	13	0	2	0
d__Bacteria	k__norank	p__Bacteroidetes	c__Bacteroidia	o__Bacteroidales	f__Prevotellaceae	g__Prevotella	s__Prevotella_intermedia	OTU16	49	0	270	30	56	289	1	0	125	120	0	3	5	793	472	1	82	5	429	382	966	29	0	94	84	1	207	187	64	174	59	559	28	135	1	293	15	626	12	631	68
d__Bacteria	k__norank	p__Bacteroidetes	c__Bacteroidia	o__Bacteroidales	f__Porphyromonadaceae	g__norank_f__Porphyromonadaceae	s__Bacteroidetes_oral_taxon_274_str._F0058	OTU113	97	0	193	20	65	141	3	25	152	260	25	2	263	69	154	97	16	2	107	16	46	28	16	11	35	3	45	34	58	54	31	72	4	18	2	53	7	13	1	4	5
d__Bacteria	k__norank	p__Fusobacteria	c__Fusobacteriia	o__Fusobacteriales	f__Leptotrichiaceae	g__Leptotrichia	s__Leptotrichia_sp._oral_clone_IK040	OTU244	671	466	1611	22	947	733	617	4	21	1327	4	1	198	0	933	1134	27	12	123	7	209	95	0	11	47	13	0	34	4	170	78	291	85	96	79	146	563	80	2	3	11
d__Bacteria	k__norank	p__Fusobacteria	c__Fusobacteriia	o__Fusobacteriales	f__Fusobacteriaceae	g__Fusobacterium	s__Fusobacterium_periodonticum	OTU79	66	37	51	51	219	91	69	37	435	201	57	52	293	106	276	135	325	189	633	175	178	176	303	1239	483	37	496	535	351	1151	683	354	20	72	91	204	28	276	16	697	455
d__Bacteria	k__norank	p__Bacteroidetes	c__Bacteroidia	o__Bacteroidales	f__Prevotellaceae	g__Prevotella_7	s__Prevotella_enoeca	OTU278	0	0	0	6	1	3	0	0	0	0	0	0	0	0	0	0	1	0	0	3	5	0	0	0	1	0	5	5	0	0	1	2	0	0	0	2	1	6	0	0	0
d__Bacteria	k__norank	p__Bacteroidetes	c__Flavobacteriia	o__Flavobacteriales	f__Flavobacteriaceae	g__Capnocytophaga	s__uncultured_Capnocytophaga_sp.	OTU241	22	0	0	0	0	7	0	0	152	0	38	16	0	0	34	0	3	0	5	0	0	0	0	2	0	15	25	8	1	7	0	1	0	1	3	0	0	1	0	1	15
d__Bacteria	k__norank	p__Proteobacteria	c__Gammaproteobacteria	o__Pasteurellales	f__Pasteurellaceae	g__Aggregatibacter	s__unclassified_g__Aggregatibacter	OTU377	57	12	386	174	66	198	33	25	213	157	316	0	9	0	10	422	140	30	224	95	95	68	83	67	32	317	1	177	1	108	11	153	3	92	191	11	2	62	0	250	826
d__Bacteria	k__norank	p__Firmicutes	c__Bacilli	o__Lactobacillales	f__Streptococcaceae	g__Streptococcus	s__Streptococcus_salivarius_subsp._salivarius	OTU378	82	282	22	23	4	10	6	25	15	32	16	6	5	6	8	33	369	627	451	33	188	876	376	61	295	976	21	95	111	120	688	3	41	3	10	14	5	28	639	58	42
d__Bacteria	k__norank	p__Saccharibacteria	c__Unknown_Class_p__Saccharibacteria	o__Unknown_Order_c__Unknown_Class_p__Saccharibacteria	f__Unknown_Family_o__Unknown_Order_c__Unknown_Class_p__Saccharibacteria	g__Candidatus_Saccharimonas	s__TM7_phylum_sp._canine_oral_taxon_251	OTU224	0	0	0	0	0	0	0	0	0	0	0	0	0	0	0	0	8	0	0	0	1	0	0	0	0	0	0	0	0	0	0	0	0	1	0	0	0	0	0	0	0
d__Bacteria	k__norank	p__Saccharibacteria	c__norank_p__Saccharibacteria	o__norank_p__Saccharibacteria	f__norank_p__Saccharibacteria	g__norank_p__Saccharibacteria	s__unclassified_g__norank_p__Saccharibacteria	OTU183	0	0	0	0	0	0	0	0	17	0	22	0	2	0	2	0	1	0	3	0	0	0	0	0	0	1	4	1	0	1	0	4	0	0	0	1	0	0	0	0	0
d__Bacteria	k__norank	p__Saccharibacteria	c__norank_p__Saccharibacteria	o__norank_p__Saccharibacteria	f__norank_p__Saccharibacteria	g__norank_p__Saccharibacteria	s__unclassified_g__norank_p__Saccharibacteria	OTU184	86	1	35	46	38	2	147	9	69	50	14	0	0	12	288	0	8	0	16	1	47	0	6	4	8	4	2	20	17	6	17	59	0	10	359	35	34	10	0	2	20
d__Bacteria	k__norank	p__Firmicutes	c__Negativicutes	o__Selenomonadales	f__Veillonellaceae	g__Selenomonas	s__uncultured_bacterium_g__Selenomonas	OTU55	0	0	1	0	1	16	0	0	0	0	0	0	0	0	1	0	1	4	4	0	4	3	0	0	0	0	1	2	0	5	21	13	0	13	1	0	107	9	3	0	9
d__Bacteria	k__norank	p__Actinobacteria	c__Actinobacteria	o__Actinomycetales	f__Actinomycetaceae	g__Actinomyces	s__unclassified_g__Actinomyces	OTU145	0	1	1	0	1	0	1	1	0	0	0	3	1	0	1	3	65	125	620	48	11	181	132	213	103	15	0	114	0	95	76	0	6	0	0	0	0	1	906	59	30
d__Bacteria	k__norank	p__Bacteroidetes	c__Bacteroidia	o__Bacteroidales	f__Prevotellaceae	g__Alloprevotella	s__uncultured_Prevotellaceae_bacterium_g__Alloprevotella	OTU195	2	0	36	0	0	0	0	0	6	0	2	2	0	0	75	11	12	0	45	0	0	0	0	13	0	5	30	0	0	46	8	2	0	1	0	2	0	7	0	1	26
d__Bacteria	k__norank	p__Fusobacteria	c__Fusobacteriia	o__Fusobacteriales	f__Leptotrichiaceae	g__norank_f__Leptotrichiaceae	s__unclassified_g__norank_f__Leptotrichiaceae	OTU77	3	0	0	0	0	0	0	0	0	0	0	0	0	0	0	0	293	0	0	0	0	0	0	0	0	0	0	0	0	0	0	0	0	0	0	0	0	0	0	0	0
d__Bacteria	k__norank	p__Bacteroidetes	c__Bacteroidia	o__Bacteroidales	f__Prevotellaceae	g__Alloprevotella	s__uncultured_Prevotellaceae_bacterium_g__Alloprevotella	OTU192	5	1	20	25	0	0	2	0	5	0	0	0	5	1	4	0	12	1	52	14	4	32	0	4	3	0	1	89	0	30	174	0	0	0	0	9	2	3	6	23	12
d__Bacteria	k__norank	p__Proteobacteria	c__Deltaproteobacteria	o__Desulfovibrionales	f__Desulfomicrobiaceae	g__Desulfomicrobium	s__Desulfomicrobium_orale	OTU66	0	0	0	0	0	0	0	0	0	4	0	0	0	0	0	0	30	0	0	0	0	0	0	0	4	0	0	4	0	0	0	0	1	0	0	7	0	0	0	5	3
d__Bacteria	k__norank	p__Spirochaetae	c__Spirochaetes	o__Spirochaetales	f__Spirochaetaceae	g__Treponema_2	s__Treponema_maltophilum_ATCC_51939	OTU125	12	0	77	4	1	0	1	2	12	18	8	0	3	17	19	6	3	0	22	4	5	0	2	1	2	1	18	2	3	15	7	16	1	18	0	47	14	11	0	2	16
d__Bacteria	k__norank	p__Proteobacteria	c__Deltaproteobacteria	o__Desulfovibrionales	f__Desulfovibrionaceae	g__Desulfovibrio	s__Desulfovibrio_sp._Dsv1	OTU349	0	0	0	0	0	0	0	0	0	0	0	0	0	0	0	0	0	0	0	0	0	0	0	0	0	0	0	0	0	0	0	0	0	0	0	0	0	0	0	0	0
d__Bacteria	k__norank	p__Firmicutes	c__Bacilli	o__Lactobacillales	f__Lactobacillaceae	g__Lactobacillus	s__Lactobacillus_vaginalis	OTU317	0	0	0	0	22	0	0	0	0	0	2	0	0	0	0	0	0	31	0	0	4	0	0	0	0	45	0	0	0	0	0	0	0	0	0	0	0	0	0	0	0
d__Bacteria	k__norank	p__Actinobacteria	c__Actinobacteria	o__Propionibacteriales	f__Propionibacteriaceae	g__Propionibacterium	s__unclassified_g__Propionibacterium	OTU152	0	0	0	0	0	0	0	0	0	0	0	0	0	0	0	0	0	0	0	0	0	0	0	0	0	0	0	0	0	0	0	0	2	0	1	0	1	0	0	0	3
d__Bacteria	k__norank	p__Tenericutes	c__Mollicutes	o__Acholeplasmatales	f__Acholeplasmataceae	g__Acholeplasma	s__Acholeplasmatales_bacterium_canine_oral_taxon_172	OTU117	1	0	0	0	0	0	0	0	0	0	0	0	0	0	0	0	7	0	0	0	8	0	0	0	0	0	0	0	0	0	0	0	0	3	0	0	0	0	0	0	0
d__Bacteria	k__norank	p__Firmicutes	c__Clostridia	o__Clostridiales	f__Family_XI_o__Clostridiales	g__Ezakiella	s__Tissierella_sp._feline_oral_taxon_025	OTU336	0	0	0	0	0	0	0	0	0	0	0	0	0	0	0	0	1	0	0	0	1	0	0	0	0	0	0	2	0	0	0	2	0	0	0	0	0	8	0	0	0
d__Bacteria	k__norank	p__Firmicutes	c__Clostridia	o__Clostridiales	f__Family_XIII	g__norank_f__Family_XIII	s__unclassified_g__norank_f__Family_XIII	OTU194	2	0	0	0	0	2	1	0	2	0	0	0	0	0	1	0	7	0	3	7	10	0	0	5	3	0	0	10	0	0	1	1	0	2	0	6	1	3	1	1	1
d__Bacteria	k__norank	p__Bacteroidetes	c__Bacteroidia	o__Bacteroidales	f__Prevotellaceae	g__Prevotella	s__unclassified_g__Prevotella	OTU354	0	0	0	0	0	0	0	0	0	0	0	0	0	0	0	0	0	0	0	0	0	0	0	0	0	0	0	0	0	0	0	0	0	0	0	0	0	5	0	0	0
d__Bacteria	k__norank	p__Bacteroidetes	c__Bacteroidia	o__Bacteroidales	f__Prevotellaceae	g__Prevotella_7	s__unclassified_g__Prevotella_7	OTU130	0	0	2	4	0	6	3	0	8	4	0	0	0	0	0	0	32	0	10	19	0	0	0	4	6	0	65	30	0	0	8	11	4	39	0	255	63	48	0	44	77
d__Bacteria	k__norank	p__Firmicutes	c__Clostridia	o__Clostridiales	f__Family_XIII	g__Mogibacterium	s__unclassified_g__Mogibacterium	OTU170	2	4	14	1	23	11	13	9	6	7	0	1	1	3	59	0	23	27	31	3	14	7	46	32	46	6	5	66	4	8	41	2	0	2	1	4	4	12	1	2	0
d__Bacteria	k__norank	p__Proteobacteria	c__Gammaproteobacteria	o__Pasteurellales	f__Pasteurellaceae	g__Haemophilus	s__unclassified_g__Haemophilus	OTU352	0	0	0	0	0	0	0	4	0	0	0	0	0	0	0	1	10	17	17	3	15	22	99	0	6	0	3	2	0	140	14	0	0	0	2	0	1	21	0	3	69
d__Bacteria	k__norank	p__Firmicutes	c__Bacilli	o__Lactobacillales	f__Streptococcaceae	g__Streptococcus	s__Streptococcus_sobrinus	OTU93	0	9	0	1	348	0	0	0	0	0	0	0	0	0	0	0	0	7	0	0	26	0	0	0	0	0	0	7	0	0	0	0	0	1	0	0	0	0	0	0	0
d__Bacteria	k__norank	p__Actinobacteria	c__Actinobacteria	o__Actinomycetales	f__Actinomycetaceae	g__Actinomyces	s__uncultured_Actinomyces_sp._g__Actinomyces	OTU20	78	0	231	8	51	0	40	144	0	30	0	0	0	1	208	0	2	0	14	8	11	0	2	0	1	3	0	0	0	9	4	0	0	2	9	2	1	0	0	2	2
d__Bacteria	k__norank	p__Saccharibacteria	c__Unknown_Class_p__Saccharibacteria	o__Unknown_Order_c__Unknown_Class_p__Saccharibacteria	f__Unknown_Family_o__Unknown_Order_c__Unknown_Class_p__Saccharibacteria	g__Candidatus_Saccharimonas	s__unclassified_g__Candidatus_Saccharimonas	OTU227	0	0	0	0	0	0	0	0	0	0	0	0	0	0	0	0	1	0	0	0	0	0	0	0	0	0	0	0	0	0	0	0	0	0	0	0	0	0	0	0	0
d__Bacteria	k__norank	p__Bacteroidetes	c__Sphingobacteriia	o__Sphingobacteriales	f__Lentimicrobiaceae	g__norank_f__Lentimicrobiaceae	s__uncultured_eubacterium_E1-K9	OTU274	1	0	0	3	2	14	2	0	0	0	0	0	0	0	34	0	4	2	0	1	18	1	0	0	0	0	0	3	0	17	0	0	1	2	2	1	24	3	1	2	9
d__Bacteria	k__norank	p__Firmicutes	c__Clostridia	o__Clostridiales	f__Lachnospiraceae	g__Johnsonella	s__unclassified_g__Johnsonella	OTU178	99	1	255	99	50	60	4	29	176	178	21	28	159	96	59	394	8	11	29	31	5	4	5	60	23	2	51	29	26	30	15	56	0	8	10	40	3	4	0	4	25
d__Bacteria	k__norank	p__Bacteroidetes	c__Bacteroidia	o__Bacteroidales	f__Prevotellaceae	g__Alloprevotella	s__Alloprevotella_tannerae	OTU147	0	1	30	42	107	410	84	1	8	170	8	0	7	120	2164	0	56	13	263	70	467	77	6	92	76	69	10	147	28	176	26	55	2	956	3	300	96	208	9	62	113
d__Bacteria	k__norank	p__Proteobacteria	c__Betaproteobacteria	o__Neisseriales	f__Neisseriaceae	g__Neisseria	s__unclassified_g__Neisseria	OTU365	10	0	0	36	0	81	13	11	113	5	0	2	3	3	0	0	74	2	61	25	0	7	43	17	2	5	287	7	230	140	0	2	0	16	20	1	1	68	0	139	94
d__Bacteria	k__norank	p__Bacteroidetes	c__Bacteroidia	o__Bacteroidales	f__Porphyromonadaceae	g__Porphyromonas	s__uncultured_bacterium_g__Porphyromonas	OTU196	3	5	29	7	16	32	1	0	84	0	0	1	11	5	0	1	3	0	16	1	22	5	0	96	0	0	2	135	8	1	2	12	0	1	11	16	2	5	0	8	13
d__Bacteria	k__norank	p__Bacteroidetes	c__Flavobacteriia	o__Flavobacteriales	f__Flavobacteriaceae	g__Capnocytophaga	s__Capnocytophaga_gingivalis	OTU208	100	39	27	96	45	37	3	205	45	16	74	373	64	144	60	231	18	15	34	13	9	11	20	21	19	6	6	43	73	20	52	25	17	54	69	5	1	4	0	3	60
d__Bacteria	k__norank	p__Firmicutes	c__Clostridia	o__Clostridiales	f__Family_XI_o__Clostridiales	g__Peptoniphilus	s__Peptoniphilus_sp._ChDC_B134	OTU326	0	0	0	0	0	0	0	0	0	0	0	0	0	0	0	0	0	0	0	0	0	0	0	0	0	0	0	0	0	0	0	0	0	0	0	0	0	0	0	0	0
d__Bacteria	k__norank	p__Fusobacteria	c__Fusobacteriia	o__Fusobacteriales	f__Leptotrichiaceae	g__Leptotrichia	s__unclassified_g__Leptotrichia	OTU101	13	840	2	9	67	0	1845	0	1	0	375	1	11	229	2	34	0	65	0	0	12	0	1	1	4	30	0	2	24	10	0	0	100	84	757	34	14	0	0	0	22
d__Bacteria	k__norank	p__Bacteroidetes	c__Bacteroidia	o__Bacteroidales	f__Prevotellaceae	g__norank_f__Prevotellaceae	s__unclassified_g__norank_f__Prevotellaceae	OTU193	2	0	0	0	0	0	0	0	2	0	0	0	1	0	0	0	2	0	0	0	0	0	0	1	0	0	0	0	0	0	0	8	0	0	0	12	2	2	0	0	1
d__Bacteria	k__norank	p__Spirochaetae	c__Spirochaetes	o__Spirochaetales	f__Spirochaetaceae	g__Treponema_2	s__Treponema_denticola	OTU81	6	0	9	3	2	8	1	1	47	10	0	0	0	6	0	0	47	0	75	7	61	1	2	22	16	0	30	20	0	0	4	2	0	4	0	26	23	31	0	5	21
d__Bacteria	k__norank	p__Actinobacteria	c__Actinobacteria	o__Corynebacteriales	f__Corynebacteriaceae	g__Corynebacterium	s__uncultured_bacterium_g__Corynebacterium	OTU112	1416	2485	982	1862	662	399	1562	1526	387	1207	2202	2	347	0	145	1214	179	131	173	601	288	73	109	13	124	76	6	53	6	29	125	397	1550	630	828	124	322	25	2	66	48
d__Bacteria	k__norank	p__Fusobacteria	c__Fusobacteriia	o__Fusobacteriales	f__Leptotrichiaceae	g__Leptotrichia	s__Leptotrichia_buccalis_C-1013-b	OTU6	652	87	584	21	234	475	131	5	1600	3622	656	3	190	91	69	691	64	78	120	19	66	110	13	76	92	134	1	34	24	104	352	2823	121	401	212	901	133	134	8	16	17
d__Bacteria	k__norank	p__Actinobacteria	c__Actinobacteria	o__Actinomycetales	f__Actinomycetaceae	g__Actinomyces	s__Actinomyces_israelii	OTU168	15	1	24	11	2	3	38	0	5	6	13	1	2	33	24	8	0	0	1	8	3	0	0	0	0	0	1	0	3	4	2	1	16	0	22	1	1	0	0	0	4
d__Bacteria	k__norank	p__Fusobacteria	c__Fusobacteriia	o__Fusobacteriales	f__Leptotrichiaceae	g__Leptotrichia	s__Leptotrichia_goodfellowii	OTU74	0	0	0	4	0	2	0	0	0	0	0	0	0	0	0	0	5	0	0	0	0	2	0	0	0	0	0	0	0	0	0	0	0	0	0	0	0	0	0	0	0
d__Bacteria	k__norank	p__Firmicutes	c__Bacilli	o__Lactobacillales	f__Lactobacillaceae	g__Lactobacillus	s__Lactobacillus_fermentum	OTU90	0	1	0	0	0	0	14	0	0	0	0	0	0	1	0	0	1	15	0	0	0	0	0	0	0	3	0	0	0	0	3	0	0	0	0	0	0	0	0	0	0
d__Bacteria	k__norank	p__Spirochaetae	c__Spirochaetes	o__Spirochaetales	f__Spirochaetaceae	g__Treponema_2	s__Treponema_refringens	OTU360	0	0	1	0	0	0	0	0	0	0	0	0	0	0	0	0	0	0	22	0	0	1	4	5	5	0	1	2	1	0	0	0	0	0	0	0	0	0	0	1	1
d__Bacteria	k__norank	p__Firmicutes	c__Negativicutes	o__Selenomonadales	f__Veillonellaceae	g__Selenomonas	s__unclassified_g__Selenomonas	OTU284	48	30	150	41	116	264	657	15	39	43	25	0	49	880	404	27	18	75	115	22	314	20	35	14	19	33	11	42	140	58	91	130	30	179	119	175	470	59	11	63	184
d__Bacteria	k__norank	p__Actinobacteria	c__Actinobacteria	o__Coriobacteriales	f__Coriobacteriaceae	g__Olsenella	s__unclassified_g__Olsenella	OTU308	0	0	0	0	0	0	0	0	0	0	0	0	0	0	0	0	0	0	0	0	0	0	0	0	0	0	0	0	0	0	0	0	0	0	0	0	0	0	0	0	0
d__Bacteria	k__norank	p__Bacteroidetes	c__Bacteroidia	o__Bacteroidales	f__Bacteroidales_BS11_gut_group	g__norank_f__Bacteroidales_BS11_gut_group	s__Bacteroidia_bacterium_feline_oral_taxon_141	OTU348	0	0	0	9	0	0	0	0	0	0	0	0	0	0	0	0	0	0	0	13	0	0	0	0	0	0	0	3	0	0	0	0	0	0	0	2	0	0	0	3	0
d__Bacteria	k__norank	p__Firmicutes	c__Negativicutes	o__Selenomonadales	f__Veillonellaceae	g__Selenomonas_4	s__uncultured_bacterium_g__Selenomonas_4	OTU44	1	0	0	0	2	10	15	0	1	0	0	0	0	80	6	0	0	1	1	0	47	0	0	0	0	0	0	0	27	2	0	4	4	0	1	0	3	6	0	0	4
d__Bacteria	k__norank	p__Bacteroidetes	c__Bacteroidia	o__Bacteroidales	f__unclassified_o__Bacteroidales	g__unclassified_o__Bacteroidales	s__unclassified_o__Bacteroidales	OTU176	0	0	0	0	0	0	0	0	0	0	0	0	0	0	0	0	0	0	0	0	0	0	0	0	0	0	0	0	0	0	0	0	0	0	0	0	0	0	0	0	0
d__Bacteria	k__norank	p__Bacteroidetes	c__Flavobacteriia	o__Flavobacteriales	f__Flavobacteriaceae	g__Capnocytophaga	s__Capnocytophaga_sputigena	OTU202	11	0	5	109	0	18	204	5	243	15	65	454	55	23	73	18	7	0	19	30	1	9	1	36	2	6	9	3	11	19	3	7	45	26	20	3	4	8	0	2	32
d__Bacteria	k__norank	p__Proteobacteria	c__Alphaproteobacteria	o__Rickettsiales	f__Mitochondria	g__norank_f__Mitochondria	s__unclassified_g__norank_f__Mitochondria	OTU163	1	1	0	1	0	0	0	0	0	0	0	0	0	0	0	0	0	10	0	1	16	0	0	0	1	6	0	0	0	0	0	0	0	0	0	0	1	0	0	0	0
d__Bacteria	k__norank	p__Actinobacteria	c__Actinobacteria	o__Actinomycetales	f__Actinomycetaceae	g__Actinomyces	s__Actinomyces_odontolyticus	OTU142	4	15	14	9	7	6	4	26	4	6	22	7	23	5	17	3	141	199	778	25	29	159	139	53	57	1	94	28	85	57	300	3	23	20	16	9	5	20	257	17	203
d__Bacteria	k__norank	p__Firmicutes	c__Clostridia	o__Clostridiales	f__Syntrophomonadaceae	g__Pelospora	s__Syntrophomonadaceae_genomosp._P1	OTU122	0	0	0	2	0	0	0	0	0	0	0	0	0	0	0	0	1	0	0	0	0	0	0	0	0	0	0	0	0	1	0	0	0	2	0	8	0	0	0	0	0
d__Bacteria	k__norank	p__Firmicutes	c__Erysipelotrichia	o__Erysipelotrichales	f__Erysipelotrichaceae	g__Eggerthia	s__Eggerthia_catenaformis_OT_569__DSM_20559	OTU14	0	0	0	3	0	1	0	1	2	0	0	0	0	0	0	0	0	0	5	0	0	0	0	0	3	0	0	7	0	0	0	0	1	1	0	63	0	8	0	0	0
d__Bacteria	k__norank	p__Firmicutes	c__Negativicutes	o__Selenomonadales	f__Veillonellaceae	g__Dialister	s__unclassified_g__Dialister	OTU229	0	0	0	0	0	0	0	0	0	0	0	0	0	0	0	0	0	0	0	0	0	0	0	0	0	0	0	0	0	0	0	0	0	0	0	0	0	0	0	0	0
d__Bacteria	k__norank	p__Firmicutes	c__Clostridia	o__Clostridiales	f__Christensenellaceae	g__Christensenellaceae_R-7_group	s__Clostridiales_bacterium_canine_oral_taxon_027	OTU85	0	0	0	0	0	0	0	0	0	0	0	0	0	0	0	0	0	0	0	0	0	0	0	9	0	0	0	0	0	0	0	0	0	0	0	0	0	0	0	0	0
d__Bacteria	k__norank	p__Bacteroidetes	c__Bacteroidia	o__Bacteroidales	f__Prevotellaceae	g__Prevotella_7	s__Prevotella_fusca_JCM_17724	OTU38	0	0	0	0	0	0	0	0	4	0	0	0	0	25	0	0	0	0	0	0	0	0	0	4	0	0	0	0	4	0	0	0	0	0	0	0	0	25	1	0	0
d__Bacteria	k__norank	p__Proteobacteria	c__Betaproteobacteria	o__Neisseriales	f__Neisseriaceae	g__Eikenella	s__uncultured_bacterium_g__Eikenella	OTU87	1	0	0	0	0	0	0	0	0	1	0	0	0	0	0	2	12	0	1	0	2	2	0	0	31	0	0	1	0	0	0	0	0	1	0	0	0	0	0	0	2
d__Bacteria	k__norank	p__Bacteroidetes	c__Flavobacteriia	o__Flavobacteriales	f__Flavobacteriaceae	g__Capnocytophaga	s__unclassified_g__Capnocytophaga	OTU187	384	50	31	318	12	21	31	179	48	1	0	6	14	87	31	8	14	7	21	56	0	1	30	1	0	1	8	4	44	10	0	11	38	99	304	34	0	0	0	3	39
d__Bacteria	k__norank	p__Bacteroidetes	c__Bacteroidia	o__Bacteroidales	f__Prevotellaceae	g__Prevotella_7	s__unclassified_g__Prevotella_7	OTU269	1	86	35	46	254	344	372	83	16	11	34	1	50	118	18	87	434	2599	415	101	1451	1180	145	74	431	295	2	339	47	183	322	18	245	1524	57	75	695	90	3956	268	1197
d__Bacteria	k__norank	p__Proteobacteria	c__Betaproteobacteria	o__Burkholderiales	f__Comamonadaceae	g__Comamonas	s__uncultured_Lautropia_sp._g__Comamonas	OTU299	0	0	0	1	0	0	0	0	65	0	0	0	0	0	0	1	0	0	0	0	0	0	0	3	0	0	0	0	0	0	0	0	0	0	0	0	0	0	0	0	0
d__Bacteria	k__norank	p__Spirochaetae	c__Spirochaetes	o__Spirochaetales	f__Spirochaetaceae	g__Treponema_2	s__Treponema_amylovorum	OTU384	0	0	0	0	0	0	0	0	0	0	0	0	0	0	0	0	2	0	1	0	38	0	0	1	0	0	0	0	0	0	0	2	0	2	0	4	0	5	0	4	0
d__Bacteria	k__norank	p__Firmicutes	c__Clostridia	o__Clostridiales	f__Family_XIII	g__[Eubacterium]_saphenum_group	s__Eubacterium_saphenum_ATCC_49989	OTU69	5	0	0	3	1	0	6	0	0	0	0	0	0	0	0	0	70	0	57	14	5	0	0	0	0	0	0	0	0	0	0	0	0	2	0	0	0	0	1	0	5
d__Bacteria	k__norank	p__Firmicutes	c__Negativicutes	o__Selenomonadales	f__Veillonellaceae	g__Megasphaera	s__unclassified_g__Megasphaera	OTU293	0	0	0	0	0	0	0	0	0	0	0	0	0	1	0	0	0	18	0	0	0	0	0	0	0	0	0	0	0	0	0	0	0	0	0	0	0	0	0	0	0
d__Bacteria	k__norank	p__Bacteroidetes	c__Bacteroidia	o__Bacteroidales	f__Prevotellaceae	g__Alloprevotella	s__uncultured_Bacteroidetes_bacterium_g__Alloprevotella	OTU151	1	4	11	11	17	2	1	30	40	5	2	1	25	3	1	6	62	444	313	103	241	98	234	473	141	7	118	181	19	236	77	0	1	0	4	13	13	17	155	383	963
d__Bacteria	k__norank	p__Fusobacteria	c__Fusobacteriia	o__Fusobacteriales	f__Leptotrichiaceae	g__Leptotrichia	s__Leptotrichia_sp._oral_clone_FP036	OTU21	2	40	6	0	14	19	94	74	4	28	1	0	109	0	0	33	72	213	164	1	75	240	58	98	185	7	3	7	0	70	1020	0	111	0	2	3	42	3	9	6	21
d__Bacteria	k__norank	p__Firmicutes	c__Clostridia	o__Clostridiales	f__Family_XIII	g__[Eubacterium]_nodatum_group	s__Eubacteriaceae_oral_clone_P2PB_46_P3	OTU102	0	0	0	1	0	2	0	0	4	0	0	0	0	0	1	0	0	0	0	0	1	0	0	1	0	2	2	2	0	1	2	1	0	0	0	9	0	3	0	0	0
d__Bacteria	k__norank	p__Firmicutes	c__Negativicutes	o__Selenomonadales	f__Veillonellaceae	g__unclassified_f__Veillonellaceae	s__unclassified_f__Veillonellaceae	OTU36	96	35	248	75	89	204	23	10	94	86	55	0	73	665	396	36	39	31	68	60	240	57	17	3	16	10	48	19	112	48	30	567	30	184	68	121	769	89	3	61	122
d__Bacteria	k__norank	p__Actinobacteria	c__Actinobacteria	o__Bifidobacteriales	f__Bifidobacteriaceae	g__Alloscardovia	s__Alloscardovia_omnicolens	OTU143	0	0	0	0	0	0	0	0	0	0	0	0	0	0	0	0	0	4	0	0	0	0	0	0	0	0	0	0	0	0	12	0	0	0	0	0	0	0	2	0	0
d__Bacteria	k__norank	p__Bacteroidetes	c__Bacteroidia	o__Bacteroidales	f__Prevotellaceae	g__Alloprevotella	s__unclassified_g__Alloprevotella	OTU358	0	0	0	0	0	0	0	0	0	0	0	0	0	0	0	0	0	0	0	0	0	0	0	0	0	0	0	0	0	0	0	0	0	0	0	0	0	0	0	0	0
d__Bacteria	k__norank	p__Proteobacteria	c__Deltaproteobacteria	o__Desulfovibrionales	f__Desulfovibrionaceae	g__Bilophila	s__Bilophila_wadsworthia	OTU189	0	0	0	0	0	0	0	0	0	0	0	0	0	0	0	0	0	0	0	0	0	0	0	0	0	0	0	0	0	0	0	0	0	0	0	0	0	0	0	0	0
d__Bacteria	k__norank	p__Proteobacteria	c__Alphaproteobacteria	o__Sphingomonadales	f__Erythrobacteraceae	g__Porphyrobacter	s__uncultured_bacterium_g__Porphyrobacter	OTU164	0	0	1	0	0	0	0	0	0	0	0	0	0	0	0	0	0	0	0	0	0	0	0	0	0	0	0	0	0	0	0	0	0	0	0	0	0	0	0	0	0
d__Bacteria	k__norank	p__Bacteroidetes	c__Bacteroidia	o__Bacteroidales	f__Prevotellaceae	g__Prevotella	s__unclassified_g__Prevotella	OTU266	1	1	2	2	0	1	0	1	1	0	1	2	7	0	0	0	56	15	15	118	159	84	40	36	13	1	12	70	12	43	255	0	0	0	1	0	2	36	0	39	87
d__Bacteria	k__norank	p__Actinobacteria	c__Actinobacteria	o__Actinomycetales	f__Actinomycetaceae	g__Actinomyces	s__unclassified_g__Actinomyces	OTU243	14	17	44	7	15	4	1	38	12	4	0	0	56	3	13	0	7	5	22	3	1	6	18	2	1	0	3	4	4	5	2	3	1	12	18	14	4	3	6	1	5
d__Bacteria	k__norank	p__Firmicutes	c__Clostridia	o__Clostridiales	f__Lachnospiraceae	g__Shuttleworthia	s__unclassified_g__Shuttleworthia	OTU220	0	0	0	0	0	0	0	0	0	0	0	0	0	0	0	0	0	0	1	0	0	0	0	0	0	0	0	12	0	0	0	0	0	0	0	0	0	0	0	0	0
d__Bacteria	k__norank	p__Spirochaetae	c__Spirochaetes	o__Spirochaetales	f__Spirochaetaceae	g__Treponema_2	s__Treponema_sp._canine_oral_taxon_201	OTU385	5	0	0	0	1	0	0	0	0	1	0	0	0	0	0	0	26	0	1	0	20	0	0	0	3	0	0	0	0	0	0	0	0	16	0	0	0	18	1	0	0
d__Bacteria	k__norank	p__Proteobacteria	c__Betaproteobacteria	o__Neisseriales	f__Neisseriaceae	g__Kingella	s__uncultured_bacterium_g__Kingella	OTU364	41	399	9	70	275	5	36	50	0	5	54	1	14	0	255	0	10	39	7	24	104	0	9	0	4	7	0	8	0	24	5	0	21	1	5	0	3	0	1	1	3
d__Bacteria	k__norank	p__Firmicutes	c__Negativicutes	o__Selenomonadales	f__Veillonellaceae	g__Megasphaera	s__Megasphaera_micronuciformis	OTU239	1	4	89	5	51	17	223	48	2	6	2	1	12	0	9	1	78	367	43	11	59	97	185	8	73	7	2	94	0	45	42	0	43	11	28	22	29	3	219	129	61
d__Bacteria	k__norank	p__Bacteroidetes	c__Bacteroidia	o__Bacteroidales	f__Bacteroidales_Incertae_Sedis	g__Phocaeicola	s__Phocaeicola_abscessus	OTU223	0	0	6	2	0	3	13	0	7	0	0	0	0	0	3	0	5	0	8	1	10	0	0	0	0	11	1	3	4	10	41	6	0	2	1	50	10	8	0	0	10
d__Bacteria	k__norank	p__Proteobacteria	c__Gammaproteobacteria	o__Cardiobacteriales	f__Cardiobacteriaceae	g__Cardiobacterium	s__Cardiobacterium_valvarum	OTU161	85	23	77	0	0	145	2	207	243	167	18	1986	36	123	236	27	23	10	82	0	1	5	27	6	3	1	141	1	185	27	36	57	0	18	24	13	1	3	1	10	13
d__Bacteria	k__norank	p__Actinobacteria	c__Actinobacteria	o__Actinomycetales	f__Actinomycetaceae	g__Actinomyces	s__unclassified_g__Actinomyces	OTU63	71	9	176	7	81	30	126	52	9	39	18	10	28	20	68	105	10	5	22	29	18	7	4	0	4	0	0	2	6	8	9	11	23	8	95	11	4	0	0	0	16
d__Bacteria	k__norank	p__Actinobacteria	c__Actinobacteria	o__Coriobacteriales	f__Coriobacteriaceae	g__Atopobium	s__uncultured_bacterium_g__Atopobium	OTU309	2	12	4	8	33	31	167	51	7	6	8	0	9	6	16	1	42	125	12	2	30	138	164	19	40	48	8	38	4	6	58	3	14	28	12	52	8	6	30	2	7
d__Bacteria	k__norank	p__Saccharibacteria	c__norank_p__Saccharibacteria	o__norank_p__Saccharibacteria	f__norank_p__Saccharibacteria	g__norank_p__Saccharibacteria	s__unclassified_g__norank_p__Saccharibacteria	OTU294	302	3	109	106	83	484	63	26	529	144	31	1	617	67	31	0	81	151	600	30	144	467	175	64	371	6	212	251	59	80	1118	17	12	31	32	178	14	12	94	78	53
d__Bacteria	k__norank	p__Bacteroidetes	c__Flavobacteriia	o__Flavobacteriales	f__Flavobacteriaceae	g__Capnocytophaga	s__Capnocytophaga_granulosa	OTU205	1165	1205	166	774	995	704	279	695	530	808	1491	761	251	401	310	536	79	109	105	125	71	89	118	72	76	254	70	75	185	107	175	133	247	294	1327	69	81	26	6	9	168
d__Bacteria	k__norank	p__Actinobacteria	c__Actinobacteria	o__Coriobacteriales	f__Coriobacteriaceae	g__Olsenella	s__uncultured_Olsenella_sp._g__Olsenella	OTU214	0	0	0	0	0	0	0	0	0	0	0	0	0	0	0	0	0	1	0	0	1	0	0	0	0	0	0	0	0	0	0	0	0	0	0	0	0	0	0	0	0
d__Bacteria	k__norank	p__Firmicutes	c__Negativicutes	o__Selenomonadales	f__Veillonellaceae	g__Selenomonas_3	s__Selenomonas_noxia	OTU128	69	2	42	10	64	34	136	1	3	3	50	0	10	0	25	46	9	4	27	9	74	5	13	1	1	3	6	4	0	11	2	55	24	13	219	47	225	14	23	18	44
d__Bacteria	k__norank	p__Bacteroidetes	c__Bacteroidia	o__Bacteroidales	f__unclassified_o__Bacteroidales	g__unclassified_o__Bacteroidales	s__unclassified_o__Bacteroidales	OTU301	0	0	0	0	0	0	0	0	0	0	0	0	0	0	0	0	0	0	0	0	0	0	0	0	0	0	0	0	0	0	0	0	0	0	0	0	0	0	0	0	0
d__Bacteria	k__norank	p__Firmicutes	c__Negativicutes	o__Selenomonadales	f__Veillonellaceae	g__Selenomonas	s__unclassified_g__Selenomonas	OTU62	1	1	0	0	1	1	1	0	0	0	0	0	0	0	3	0	0	0	0	0	6	0	0	0	0	0	0	0	0	0	0	1	0	1	0	0	10	0	1	1	3
d__Bacteria	k__norank	p__Proteobacteria	c__Gammaproteobacteria	o__Pasteurellales	f__Pasteurellaceae	g__Haemophilus	s__Haemophilus_parainfluenzae_T3T1	OTU379	261	11	23	319	19	18	21	694	60	18	582	55	269	194	253	9	1583	45	575	804	291	885	895	784	1987	377	2786	562	1166	1124	265	99	18	37	258	2	44	460	34	886	1375
d__Bacteria	k__norank	p__Proteobacteria	c__Gammaproteobacteria	o__Pseudomonadales	f__Moraxellaceae	g__Acinetobacter	s__unclassified_g__Acinetobacter	OTU263	0	1	0	0	0	0	0	1	0	0	0	1	0	0	0	0	0	0	0	0	0	1	0	0	4	0	0	0	0	0	0	0	0	0	0	0	0	0	0	0	0
d__Bacteria	k__norank	p__Tenericutes	c__Mollicutes	o__Mollicutes_RF9	f__norank_o__Mollicutes_RF9	g__norank_o__Mollicutes_RF9	s__uncultured_bacterium_g__norank_o__Mollicutes_RF9	OTU338	0	0	7	1	0	0	0	0	0	2	0	0	0	0	7	2	0	0	20	0	0	7	0	2	0	0	0	6	0	0	14	0	0	0	0	0	0	0	0	0	0
d__Bacteria	k__norank	p__unclassified_k__norank	c__unclassified_k__norank	o__unclassified_k__norank	f__unclassified_k__norank	g__unclassified_k__norank	s__unclassified_k__norank	OTU207	0	0	0	0	0	0	0	0	0	0	0	0	0	0	0	0	0	0	0	0	0	0	0	0	0	1	0	0	0	1	0	0	0	0	0	0	0	0	0	0	0
d__Bacteria	k__norank	p__Bacteroidetes	c__Bacteroidia	o__Bacteroidales	f__Porphyromonadaceae	g__Tannerella	s__uncultured_bacterium_g__Tannerella	OTU255	77	206	369	84	520	284	135	20	107	218	1	1	153	75	137	200	20	23	113	44	53	20	43	53	12	5	5	53	25	63	28	201	16	25	57	43	44	23	1	3	28
d__Bacteria	k__norank	p__Firmicutes	c__Clostridia	o__Clostridiales	f__Lachnospiraceae	g__Stomatobaculum	s__uncultured_bacterium_g__Stomatobaculum	OTU120	1	235	3	7	276	134	184	35	0	3	5	1	27	4	0	4	15	90	2	2	53	16	56	0	4	13	0	28	11	0	1	2	140	19	95	105	29	3	338	11	12
d__Bacteria	k__norank	p__Bacteroidetes	c__Bacteroidia	o__Bacteroidales	f__Prevotellaceae	g__Prevotella_7	s__Prevotella_sp._g__Prevotella_7	OTU302	0	0	0	0	0	0	0	0	0	0	0	0	0	0	0	0	0	0	0	0	3	0	0	0	0	0	0	0	0	0	0	0	0	0	0	0	0	0	0	0	0
d__Bacteria	k__norank	p__Actinobacteria	c__Actinobacteria	o__Actinomycetales	f__Actinomycetaceae	g__Actinomyces	s__Actinomyces_oricola	OTU225	0	0	1	0	0	0	0	0	0	0	0	0	0	0	0	0	0	0	0	0	0	0	0	0	0	0	0	0	0	0	0	0	0	0	0	0	0	0	0	0	0
d__Bacteria	k__norank	p__Proteobacteria	c__Gammaproteobacteria	o__Pseudomonadales	f__Moraxellaceae	g__Moraxella	s__unclassified_g__Moraxella	OTU330	0	0	0	0	0	0	0	0	0	0	1	0	0	0	0	0	0	0	0	0	0	0	0	0	0	0	0	0	0	0	0	0	0	1	0	3	0	0	0	7	0
d__Bacteria	k__norank	p__Bacteroidetes	c__Bacteroidia	o__Bacteroidales	f__Porphyromonadaceae	g__Petrimonas	s__Petrimonas_sp._canine_oral_taxon_434	OTU212	0	0	0	0	0	0	0	0	2	0	0	0	0	0	0	0	0	0	0	0	0	0	0	0	0	0	0	0	0	0	0	0	0	0	0	0	0	0	0	0	0
d__Bacteria	k__norank	p__Elusimicrobia	c__Elusimicrobia	o__Lineage_I	f__Unknown_Family_o__Lineage_I	g__Candidatus_Endomicrobium	s__uncultured_bacterium_g__Candidatus_Endomicrobium	OTU111	0	0	0	1	0	0	0	0	2	0	0	0	0	0	0	0	4	0	0	6	0	0	0	0	0	0	0	2	0	1	0	6	0	0	0	23	0	10	0	0	0
d__Bacteria	k__norank	p__SR1__Absconditabacteria_	c__norank_p__SR1__Absconditabacteria_	o__norank_p__SR1__Absconditabacteria_	f__norank_p__SR1__Absconditabacteria_	g__norank_p__SR1__Absconditabacteria_	s__SR1_bacterium_human_oral_taxon_HOT-345	OTU160	2	1	97	4	3	3	2	2	40	3	0	0	21	0	47	1	47	0	7	0	12	9	108	57	2	0	3	8	0	17	68	10	2	2	0	6	0	19	0	0	6
d__Bacteria	k__norank	p__Actinobacteria	c__Actinobacteria	o__Actinomycetales	f__Actinomycetaceae	g__Actinomyces	s__Actinomyces_viscosus	OTU264	92	136	54	323	238	211	114	503	197	133	164	1622	397	805	48	594	34	92	52	256	106	34	39	13	31	62	23	29	475	11	16	33	46	38	37	22	22	6	5	2	17
d__Bacteria	k__norank	p__Firmicutes	c__Bacilli	o__Lactobacillales	f__Carnobacteriaceae	g__Granulicatella	s__unclassified_g__Granulicatella	OTU277	0	1	0	0	0	0	0	0	0	0	1	0	0	1	0	4	2	5	9	3	20	12	0	2	9	2	9	17	0	6	25	0	0	0	0	0	0	15	2	2	0
d__Bacteria	k__norank	p__Bacteroidetes	c__Bacteroidia	o__Bacteroidales	f__Prevotellaceae	g__Prevotella_6	s__Prevotella_salivae	OTU258	2	61	10	11	47	41	450	43	0	1	65	0	86	154	36	21	103	493	112	11	231	214	66	30	56	16	11	96	38	39	496	1	37	43	319	41	198	9	146	121	193
d__Bacteria	k__norank	p__Actinobacteria	c__Actinobacteria	o__Actinomycetales	f__Actinomycetaceae	g__norank_f__Actinomycetaceae	s__uncultured_bacterium_g__norank_f__Actinomycetaceae	OTU29	23	99	33	327	51	6	12	213	6	26	180	1	0	0	6	24	16	46	20	294	47	2	13	0	1	1	2	0	0	1	13	8	4	9	33	22	8	0	0	5	13
d__Bacteria	k__norank	p__Bacteroidetes	c__Bacteroidia	o__Bacteroidales	f__Prevotellaceae	g__Prevotella_2	s__Prevotella_sp._oral_clone_IK053	OTU199	4	1	3	0	0	0	0	0	2	1	0	0	3	7	2	1	3	0	6	0	0	0	0	1	1	0	12	0	26	8	9	9	0	0	2	1	0	0	0	3	5
d__Bacteria	k__norank	p__Firmicutes	c__Bacilli	o__Lactobacillales	f__Streptococcaceae	g__Streptococcus	s__unclassified_g__Streptococcus	OTU383	0	0	3	0	3	0	0	0	0	0	39	0	0	0	0	0	0	0	0	0	2	0	0	0	0	53	0	1	1	0	0	0	0	0	0	0	21	0	0	0	0
d__Bacteria	k__norank	p__Spirochaetae	c__Spirochaetes	o__Spirochaetales	f__Spirochaetaceae	g__Treponema_2	s__unclassified_g__Treponema_2	OTU374	11	0	39	11	8	2	1	0	11	2	0	0	0	14	80	0	44	0	115	24	45	0	3	29	14	2	2	8	6	33	48	12	1	5	1	90	19	28	0	13	21
d__Bacteria	k__norank	p__Bacteroidetes	c__Bacteroidia	o__Bacteroidales	f__Prevotellaceae	g__Prevotella_7	s__unclassified_g__Prevotella_7	OTU343	0	0	0	0	0	0	12	0	0	0	0	0	0	0	0	0	0	0	0	0	0	0	7	0	0	0	0	0	0	1	1	0	9	5	0	7	0	0	1	14	0
d__Bacteria	k__norank	p__Proteobacteria	c__Gammaproteobacteria	o__Pseudomonadales	f__Pseudomonadaceae	g__Pseudomonas	s__Pseudomonas_aeruginosa_g__Pseudomonas	OTU307	0	0	0	0	0	0	0	0	0	0	0	0	0	0	0	0	0	0	0	0	0	0	2	0	0	0	0	0	0	0	0	0	0	0	0	0	0	0	0	0	42
d__Bacteria	k__norank	p__Spirochaetae	c__Spirochaetes	o__Spirochaetales	f__Spirochaetaceae	g__Treponema_2	s__Treponema_medium	OTU347	14	1	32	18	8	17	0	0	15	11	0	0	1	15	21	0	41	6	186	26	107	5	2	29	34	0	0	5	11	15	13	8	3	6	0	39	33	39	0	9	5
d__Bacteria	k__norank	p__Saccharibacteria	c__norank_p__Saccharibacteria	o__norank_p__Saccharibacteria	f__norank_p__Saccharibacteria	g__norank_p__Saccharibacteria	s__uncultured_bacterium_g__norank_p__Saccharibacteria	OTU177	5	0	1	8	27	0	0	0	0	34	0	0	29	61	47	0	0	0	0	2	52	0	0	0	3	0	7	0	9	6	0	0	2	8	11	55	2	0	0	1	8
d__Bacteria	k__norank	p__Firmicutes	c__Clostridia	o__Clostridiales	f__Lachnospiraceae	g__Johnsonella	s__unclassified_g__Johnsonella	OTU121	5	0	0	1	0	0	2	0	16	0	0	0	1	0	0	0	13	0	0	9	0	0	0	6	0	1	0	11	0	0	0	2	3	0	2	15	11	1	0	5	8
d__Bacteria	k__norank	p__Firmicutes	c__Bacilli	o__Lactobacillales	f__Streptococcaceae	g__Streptococcus	s__Streptococcus_anginosus_subsp._anginosus	OTU368	2	73	10	11	95	122	72	7	9	3	60	4	4	28	2	11	57	6	10	6	160	15	35	17	22	344	46	90	33	7	3	6	12	12	21	96	143	33	6	10	9
d__Bacteria	k__norank	p__Firmicutes	c__Bacilli	o__Lactobacillales	f__Leuconostocaceae	g__Weissella	s__unclassified_g__Weissella	OTU61	0	0	0	0	0	0	0	0	0	0	0	0	0	0	0	0	0	1	0	0	4	0	0	0	0	0	0	0	0	1	0	0	0	0	0	0	0	0	18	0	0
d__Bacteria	k__norank	p__Firmicutes	c__Negativicutes	o__Selenomonadales	f__Acidaminococcaceae	g__Acidaminococcus	s__unclassified_g__Acidaminococcus	OTU218	0	0	0	0	0	0	0	0	0	0	0	0	0	0	0	0	0	0	0	0	0	0	0	0	0	0	0	0	0	0	0	0	0	0	0	0	0	0	0	0	0
d__Bacteria	k__norank	p__Tenericutes	c__Mollicutes	o__NB1-n	f__norank_o__NB1-n	g__norank_o__NB1-n	s__uncultured_bacterium_g__norank_o__NB1-n	OTU84	0	0	1	0	0	0	0	0	1	0	0	0	0	0	0	0	7	0	7	4	0	0	0	3	0	0	0	1	0	3	0	1	0	1	0	1	0	1	0	0	2
d__Bacteria	k__norank	p__Bacteroidetes	c__Bacteroidia	o__Bacteroidales	f__Prevotellaceae	g__Prevotella_2	s__Prevotella_saccharolytica	OTU51	61	2	112	30	31	402	3	37	51	88	0	0	54	48	58	132	3	0	60	10	7	13	12	6	2	0	5	8	51	1	23	39	0	15	25	19	2	4	0	2	18
d__Bacteria	k__norank	p__Gracilibacteria	c__norank_p__Gracilibacteria	o__norank_p__Gracilibacteria	f__norank_p__Gracilibacteria	g__norank_p__Gracilibacteria	s__Gracilibacteria_bacterium_oral_taxon_872	OTU27	0	0	0	0	2	10	1	0	107	0	0	0	0	0	0	0	0	0	0	0	1	0	0	2	0	0	0	0	0	0	0	0	0	0	0	0	0	0	0	0	0
d__Bacteria	k__norank	p__Bacteroidetes	c__Flavobacteriia	o__Flavobacteriales	f__Flavobacteriaceae	g__Capnocytophaga	s__Capnocytophaga_leadbetteri	OTU186	400	92	71	178	103	27	70	137	227	218	106	23	343	597	250	782	25	103	89	58	9	27	79	154	52	49	66	84	287	41	52	59	111	64	282	24	17	15	5	12	184
d__Bacteria	k__norank	p__Firmicutes	c__Clostridia	o__Clostridiales	f__Family_XI_o__Clostridiales	g__Parvimonas	s__uncultured_organism_g__Parvimonas	OTU327	1	0	3	3	21	29	35	8	36	18	27	1	2	1	31	4	14	3	67	54	89	1	62	253	109	74	85	272	10	16	11	3	3	10	2	65	0	62	0	9	6
d__Bacteria	k__norank	p__Firmicutes	c__Negativicutes	o__Selenomonadales	f__Veillonellaceae	g__Selenomonas_4	s__uncultured_bacterium_g__Selenomonas_4	OTU116	6	0	0	0	6	34	97	9	2	117	2	0	1	0	79	5	1	7	1	1	29	4	0	1	1	3	7	2	2	7	0	16	2	21	29	32	30	12	0	13	6
d__Bacteria	k__norank	p__Proteobacteria	c__Betaproteobacteria	o__Neisseriales	f__Neisseriaceae	g__Neisseria	s__Neisseria_bacilliformis	OTU366	149	0	9	40	0	0	0	0	1	10	0	0	0	0	304	0	23	0	2	42	0	0	0	0	0	1	0	0	0	6	0	0	103	5	60	0	0	0	2	0	19
d__Bacteria	k__norank	p__Firmicutes	c__unclassified_p__Firmicutes	o__unclassified_p__Firmicutes	f__unclassified_p__Firmicutes	g__unclassified_p__Firmicutes	s__unclassified_p__Firmicutes	OTU134	0	0	0	0	0	1	1	0	0	0	1	0	0	1	0	0	0	0	0	0	0	0	0	0	0	0	0	0	0	0	0	1	0	1	0	0	11	0	0	1	0
d__Bacteria	k__norank	p__Firmicutes	c__Negativicutes	o__Selenomonadales	f__Veillonellaceae	g__Veillonella	s__Veillonella_sp._oral_taxon_780	OTU355	0	0	0	0	0	0	0	0	0	0	0	0	0	1	0	0	2	6	0	7	0	1	0	0	0	7	0	2	0	0	44	0	0	0	0	0	0	12	1	11	15
d__Bacteria	k__norank	p__Bacteroidetes	c__Bacteroidia	o__Bacteroidales	f__Prevotellaceae	g__Alloprevotella	s__unclassified_g__Alloprevotella	OTU265	0	1	4	5	4	44	18	1	5	14	0	1	45	0	2	0	66	98	30	26	52	265	7	50	15	1	3	85	1	23	506	5	0	9	0	6	17	38	4	29	196
d__Bacteria	k__norank	p__Spirochaetae	c__Spirochaetes	o__Spirochaetales	f__Spirochaetaceae	g__Treponema_2	s__Treponema_parvum	OTU140	0	0	0	0	0	0	1	0	0	0	0	0	0	0	1	0	0	0	0	2	0	0	0	0	0	0	0	0	0	0	0	2	0	0	0	1	0	4	0	0	2
d__Bacteria	k__norank	p__Actinobacteria	c__Actinobacteria	o__Bifidobacteriales	f__Bifidobacteriaceae	g__Bifidobacterium	s__Bifidobacterium_dentium	OTU280	0	0	1	0	11	6	63	3	1	0	0	0	0	0	0	1	2	2	0	0	2	0	21	0	0	0	0	1	0	1	1	0	0	0	0	0	0	4	0	0	0
d__Bacteria	k__norank	p__Bacteroidetes	c__Bacteroidia	o__Bacteroidales	f__Prevotellaceae	g__Prevotella_7	s__Prevotella_multisaccharivorax_DSM_17128	OTU254	0	2	0	0	1	1	2	3	0	0	0	0	0	0	14	3	0	19	0	0	13	0	0	0	0	0	0	3	0	2	0	0	0	0	3	0	0	0	0	0	9
d__Bacteria	k__norank	p__Actinobacteria	c__Actinobacteria	o__Propionibacteriales	f__Propionibacteriaceae	g__Propionibacterium	s__Propionibacterium_propionicum_F0230a	OTU292	0	0	0	0	0	1	0	0	0	0	0	4	0	1	0	0	0	0	0	0	0	0	0	0	0	0	0	0	0	0	0	11	0	0	1	0	0	2	0	0	2
d__Bacteria	k__norank	p__Bacteroidetes	c__Bacteroidia	o__Bacteroidales	f__Prevotellaceae	g__Prevotella_7	s__Prevotella_dentalis_DSM_3688	OTU238	0	0	0	1	2	0	1	0	5	1	0	0	0	0	3	0	2	0	2	0	13	0	2	0	1	0	2	7	0	9	2	2	0	2	1	32	4	10	1	7	14
d__Bacteria	k__norank	p__Firmicutes	c__Bacilli	o__Lactobacillales	f__Streptococcaceae	g__Streptococcus	s__unclassified_g__Streptococcus	OTU328	0	0	0	0	4	0	0	0	0	0	0	0	0	0	0	0	0	0	0	0	1	0	0	0	0	0	0	0	0	0	0	0	0	0	0	0	0	0	0	0	0
d__Bacteria	k__norank	p__Proteobacteria	c__Epsilonproteobacteria	o__Campylobacterales	f__Helicobacteraceae	g__Wolinella	s__Wolinella_sp._feline_oral_taxon_098	OTU72	0	0	0	0	0	0	0	0	0	0	0	0	0	0	0	0	8	0	0	0	1	0	0	0	0	0	0	0	0	0	0	0	0	0	0	0	1	0	0	0	0
d__Bacteria	k__norank	p__Bacteroidetes	c__Bacteroidia	o__Bacteroidales	f__Prevotellaceae	g__Prevotella_7	s__Prevotella_buccae	OTU159	0	0	2	11	3	11	6	5	14	7	8	0	7	10	3	0	0	8	5	2	12	1	45	2	0	7	1	7	4	1	5	1	2	14	0	36	14	39	0	6	39
d__Bacteria	k__norank	p__Actinobacteria	c__Actinobacteria	o__Micrococcales	f__Micrococcaceae	g__Rothia	s__uncultured_organism_g__Rothia	OTU96	3	7	5	12	2	2	4	19	2	4	1	4	1	4	0	1	416	240	83	125	96	756	483	170	1057	257	411	152	382	57	179	0	6	1	21	3	2	130	14	34	270
d__Bacteria	k__norank	p__SR1__Absconditabacteria_	c__norank_p__SR1__Absconditabacteria_	o__norank_p__SR1__Absconditabacteria_	f__norank_p__SR1__Absconditabacteria_	g__norank_p__SR1__Absconditabacteria_	s__candidate_division_SR1_bacterium_MGEHA	OTU106	8	0	10	1	0	9	9	0	104	7	0	4	14	0	3	3	31	1	15	0	1	62	0	23	4	0	17	43	0	12	218	0	0	1	4	2	0	6	0	0	9
d__Bacteria	k__norank	p__Proteobacteria	c__Deltaproteobacteria	o__Desulfovibrionales	f__Desulfovibrionaceae	g__Desulfovibrio	s__Desulfovibrio_sp._canine_oral_taxon_070	OTU357	0	0	0	0	0	0	0	0	0	0	0	0	0	0	0	0	0	0	95	0	0	0	0	0	0	0	0	0	0	0	0	0	0	0	0	16	0	0	0	6	10
d__Bacteria	k__norank	p__Firmicutes	c__Bacilli	o__Lactobacillales	f__Lactobacillaceae	g__Lactobacillus	s__unclassified_g__Lactobacillus	OTU363	0	0	0	0	0	0	0	1	0	0	1	0	0	1	0	0	0	6	0	0	0	0	0	0	0	42	0	0	0	0	0	0	0	1	0	0	0	0	0	0	0
d__Bacteria	k__norank	p__Firmicutes	c__Bacilli	o__Lactobacillales	f__Lactobacillaceae	g__Lactobacillus	s__unclassified_g__Lactobacillus	OTU362	0	0	1	0	0	0	4	0	0	0	0	0	0	0	0	1	0	5	0	0	0	0	1	0	0	0	0	0	0	0	0	0	0	0	0	0	10	1	0	0	0
d__Bacteria	k__norank	p__Proteobacteria	c__Betaproteobacteria	o__Rhodocyclales	f__Rhodocyclaceae	g__Propionivibrio	s__Propionibacter_sp._oral_clone_HE018	OTU46	0	0	2	0	0	0	0	0	29	1	1	0	0	0	4	0	0	0	3	0	0	0	0	0	0	0	0	0	0	1	0	8	0	4	0	0	0	0	0	1	0
d__Bacteria	k__norank	p__Bacteroidetes	c__Bacteroidia	o__Bacteroidales	f__Prevotellaceae	g__Prevotella_7	s__Prevotella_genomosp._P8_oral_clone_MB3_P13	OTU132	0	0	0	4	0	0	0	0	0	0	0	0	0	0	5	0	0	0	0	3	2	0	3	0	0	0	0	1	0	0	0	0	0	0	0	0	3	0	0	0	0
d__Bacteria	k__norank	p__Proteobacteria	c__Alphaproteobacteria	o__Rhodobacterales	f__Rhodobacteraceae	g__Paracoccus	s__unclassified_g__Paracoccus	OTU59	0	0	0	0	0	0	0	1	0	0	0	0	0	0	0	0	0	0	0	29	0	0	0	0	0	0	0	0	0	0	0	0	0	0	0	0	0	0	0	0	0
d__Bacteria	k__norank	p__Saccharibacteria	c__Unknown_Class_p__Saccharibacteria	o__Unknown_Order_c__Unknown_Class_p__Saccharibacteria	f__Unknown_Family_o__Unknown_Order_c__Unknown_Class_p__Saccharibacteria	g__Candidatus_Saccharimonas	s__uncultured_bacterium_g__Candidatus_Saccharimonas	OTU285	0	0	0	0	0	0	0	0	0	0	0	0	0	0	0	0	3	1	0	0	2	1	0	2	3	0	3	0	0	0	0	0	0	0	0	0	0	0	0	0	0
d__Bacteria	k__norank	p__Saccharibacteria	c__norank_p__Saccharibacteria	o__norank_p__Saccharibacteria	f__norank_p__Saccharibacteria	g__norank_p__Saccharibacteria	s__TM7_phylum_sp._oral_clone_FR058	OTU298	0	0	0	0	1	1	0	0	14	0	1	0	0	0	0	0	4	0	110	0	6	95	0	2	32	4	0	28	0	11	127	5	0	2	1	7	0	10	1	2	3
d__Bacteria	k__norank	p__Actinobacteria	c__Actinobacteria	o__Bifidobacteriales	f__Bifidobacteriaceae	g__Scardovia	s__Scardovia_inopinata_JCM_12537	OTU217	0	0	0	0	0	0	0	0	0	0	0	0	0	0	0	0	0	0	0	0	0	0	0	0	0	0	0	0	0	0	0	0	0	0	0	0	0	0	0	0	0
d__Bacteria	k__norank	p__Bacteroidetes	c__Bacteroidia	o__Bacteroidales	f__Prevotellaceae	g__Prevotella_7	s__Prevotella_sp._E7_34	OTU18	0	0	0	0	0	0	3	0	0	0	0	0	0	0	0	0	0	0	0	0	0	0	0	0	0	0	3	8	0	0	0	5	0	0	0	0	2	9	0	0	0
d__Bacteria	k__norank	p__Bacteroidetes	c__Bacteroidia	o__Bacteroidales	f__Prevotellaceae	g__Prevotella	s__Prevotella_maculosa	OTU260	28	0	82	13	49	148	82	10	7	112	16	0	29	38	106	96	6	48	27	9	95	1	10	3	1	3	5	7	23	16	44	46	57	80	141	108	82	15	7	10	63
d__Bacteria	k__norank	p__Firmicutes	c__Bacilli	o__Lactobacillales	f__Lactobacillaceae	g__Lactobacillus	s__Lactobacillus_salivarius	OTU361	0	2	0	0	0	0	0	1	0	0	0	0	0	0	0	0	19	33	2	2	1	0	0	0	0	57	0	0	0	0	0	0	0	0	0	0	11	0	0	0	0
d__Bacteria	k__norank	p__Proteobacteria	c__Deltaproteobacteria	o__Bradymonadales	f__norank_o__Bradymonadales	g__norank_o__Bradymonadales	s__uncultured_rumen_bacterium_g__norank_o__Bradymonadales	OTU222	3	0	0	0	0	0	0	0	0	0	0	0	0	0	0	0	0	0	0	0	0	0	0	0	0	0	0	0	0	0	0	0	0	0	0	0	0	0	0	0	0
d__Bacteria	k__norank	p__Firmicutes	c__Clostridia	o__Clostridiales	f__Family_XIII	g__Family_XIII_AD3011_group	s__uncultured_Eubacteriaceae_bacterium_g__Family_XIII_AD3011_group	OTU268	0	0	0	0	0	0	0	0	0	1	0	0	0	0	0	0	0	0	0	0	0	0	0	0	0	0	0	0	0	0	0	0	0	0	0	0	0	1	0	0	1
d__Bacteria	k__norank	p__Actinobacteria	c__Actinobacteria	o__Coriobacteriales	f__Coriobacteriaceae	g__Olsenella	s__unclassified_g__Olsenella	OTU174	0	1	8	3	1	0	12	2	1	0	1	0	0	0	6	0	0	1	1	2	3	0	3	0	0	2	1	1	0	1	0	0	1	1	1	3	2	6	0	0	1
d__Bacteria	k__norank	p__Firmicutes	c__Negativicutes	o__Selenomonadales	f__Veillonellaceae	g__Veillonella	s__unclassified_g__Veillonella	OTU144	1	0	0	1	3	0	0	0	1	2	9	0	1	5	0	1	0	0	0	0	0	0	3	5	0	0	0	4	8	0	5	15	71	5	25	4	31	13	34	62	5
d__Bacteria	k__norank	p__Firmicutes	c__Negativicutes	o__Selenomonadales	f__Veillonellaceae	g__Veillonella	s__unclassified_g__Veillonella	OTU146	0	0	0	0	0	0	0	0	0	0	0	0	0	0	0	0	0	0	0	0	0	0	0	0	0	0	0	0	0	0	0	0	39	0	0	0	0	0	551	0	0
d__Bacteria	k__norank	p__Bacteroidetes	c__Bacteroidia	o__Bacteroidales	f__Prevotellaceae	g__Prevotella_2	s__Prevotella_marshii	OTU5	5	0	43	1	0	33	3	0	0	24	1	0	0	20	83	1	2	0	16	3	7	0	4	0	0	1	0	1	23	11	1	7	3	23	1	17	13	6	0	2	10
d__Bacteria	k__norank	p__Firmicutes	c__Negativicutes	o__Selenomonadales	f__Veillonellaceae	g__Veillonella	s__unclassified_g__Veillonella	OTU141	0	0	0	0	0	0	0	0	0	0	0	0	0	0	0	0	0	0	0	0	0	0	0	0	0	0	0	0	0	0	1	0	6	2	2	0	1	1	71	3	1
d__Bacteria	k__norank	p__Bacteroidetes	c__Bacteroidia	o__Bacteroidales	f__Prevotellaceae	g__Prevotella	s__uncultured_Prevotella_sp._g__Prevotella	OTU251	0	0	0	2	2	0	10	0	0	0	1	0	0	0	0	0	0	0	2	2	6	0	0	0	0	1	0	1	0	0	0	0	0	0	0	1	1	0	0	0	0
d__Bacteria	k__norank	p__Spirochaetae	c__Spirochaetes	o__Spirochaetales	f__Spirochaetaceae	g__Treponema_2	s__unclassified_g__Treponema_2	OTU331	2	0	0	2	1	0	0	0	4	0	0	0	0	0	0	0	4	0	0	5	2	1	0	5	0	0	0	0	0	0	0	1	0	0	0	3	0	3	0	0	0
d__Bacteria	k__norank	p__Firmicutes	c__Negativicutes	o__Selenomonadales	f__Veillonellaceae	g__Veillonella	s__unclassified_g__Veillonella	OTU148	110	792	291	1034	624	287	478	834	254	1185	1297	50	655	2116	1479	103	1099	1716	977	896	1557	2234	1114	312	1218	689	749	408	935	3630	1047	1286	2622	358	573	177	915	404	986	3723	657
d__Bacteria	k__norank	p__Bacteroidetes	c__Bacteroidia	o__Bacteroidales	f__Prevotellaceae	g__Prevotella_2	s__unclassified_g__Prevotella_2	OTU185	408	2	202	37	164	549	94	4	459	538	0	1	2	444	883	558	27	2	269	14	39	53	55	263	45	3	84	92	489	87	101	170	6	160	90	91	54	35	2	52	55
d__Bacteria	k__norank	p__Firmicutes	c__Erysipelotrichia	o__Erysipelotrichales	f__Erysipelotrichaceae	g__Erysipelotrichaceae_UCG-006	s__uncultured_bacterium_g__Erysipelotrichaceae_UCG-006	OTU190	0	0	0	0	2	1	1	0	0	2	0	0	0	0	0	0	0	0	0	1	0	0	0	0	0	0	0	6	0	0	0	0	1	0	0	2	0	3	0	0	1
d__Bacteria	k__norank	p__Bacteroidetes	c__unclassified_p__Bacteroidetes	o__unclassified_p__Bacteroidetes	f__unclassified_p__Bacteroidetes	g__unclassified_p__Bacteroidetes	s__unclassified_p__Bacteroidetes	OTU109	0	0	0	0	0	0	0	0	0	0	0	0	0	0	0	0	1	3	10	0	0	0	0	0	4	0	3	1	0	0	12	0	0	0	0	0	0	0	0	0	1
d__Bacteria	k__norank	p__Proteobacteria	c__Epsilonproteobacteria	o__Campylobacterales	f__Campylobacteraceae	g__Campylobacter	s__unclassified_g__Campylobacter	OTU381	4	16	3	10	30	14	25	2	9	10	7	0	2	10	6	4	26	22	111	16	43	1	26	6	1	3	1	15	4	84	10	4	6	6	15	13	0	19	7	10	18
d__Bacteria	k__norank	p__Firmicutes	c__Negativicutes	o__Selenomonadales	f__Veillonellaceae	g__Selenomonas_3	s__unclassified_g__Selenomonas_3	OTU332	8	0	10	5	9	5	10	0	9	4	3	0	0	0	28	0	4	1	36	11	28	1	0	0	1	4	0	3	0	9	1	21	1	9	10	34	46	42	0	7	31
d__Bacteria	k__norank	p__Firmicutes	c__Clostridia	o__Clostridiales	f__Family_XI_o__Clostridiales	g__Murdochiella	s__uncultured_Peptostreptococcaceae_bacterium_g__Murdochiella	OTU135	1	0	0	0	0	0	0	0	0	0	0	0	0	0	0	0	1	0	0	0	0	0	0	0	0	0	0	13	0	0	0	0	0	0	0	0	0	9	0	0	0
d__Bacteria	k__norank	p__Actinobacteria	c__Actinobacteria	o__Actinomycetales	f__Actinomycetaceae	g__Actinomyces	s__Actinomyces_odontolyticus	OTU313	20	3	9	79	25	22	19	35	2	13	160	0	285	13	26	3	76	143	75	92	44	172	89	46	30	16	36	80	6	56	39	8	32	9	42	12	10	15	167	7	39
d__Bacteria	k__norank	p__Bacteroidetes	c__Flavobacteriia	o__Flavobacteriales	f__Flavobacteriaceae	g__Bergeyella	s__uncultured_bacterium_g__Bergeyella	OTU316	0	0	0	0	0	0	0	0	0	0	0	1	0	0	0	0	1	1	0	0	0	2	0	0	0	0	0	1	0	0	1	0	0	0	0	0	0	0	0	0	2
d__Bacteria	k__norank	p__Bacteroidetes	c__Bacteroidia	o__Bacteroidales	f__Bacteroidaceae	g__Bacteroides	s__Prevotella_zoogleoformans	OTU346	0	0	0	0	0	0	0	0	0	0	0	0	0	0	0	0	0	0	0	0	0	0	0	0	0	0	0	0	0	0	0	0	0	0	0	0	0	3	0	0	0
d__Bacteria	k__norank	p__Firmicutes	c__Clostridia	o__Clostridiales	f__Lachnospiraceae	g__Oribacterium	s__unclassified_g__Oribacterium	OTU49	6	39	30	5	80	51	15	2	2	10	0	1	1	7	0	0	1	3	3	5	13	2	4	0	0	0	2	5	2	1	0	3	7	7	3	34	2	2	0	0	1
d__Bacteria	k__norank	p__Bacteroidetes	c__Bacteroidia	o__Bacteroidales	f__Porphyromonadaceae	g__Porphyromonas	s__unclassified_g__Porphyromonas	OTU53	5	73	63	469	6	9	44	60	3	273	224	2	138	20	5	354	112	45	470	43	51	111	370	1692	968	138	411	915	815	296	80	44	88	16	32	3	0	143	4	149	334
d__Bacteria	k__norank	p__Bacteroidetes	c__Bacteroidia	o__Bacteroidales	f__Rikenellaceae	g__Rikenellaceae_RC9_gut_group	s__unclassified_g__Rikenellaceae_RC9_gut_group	OTU198	9	0	0	1	1	4	0	0	2	0	0	0	0	0	1	0	17	0	7	3	8	0	0	0	0	0	0	6	0	2	0	0	1	5	0	0	6	1	1	0	2
d__Bacteria	k__norank	p__Bacteroidetes	c__Bacteroidia	o__Bacteroidales	f__Prevotellaceae	g__Prevotella_7	s__unclassified_g__Prevotella_7	OTU272	0	0	0	0	3	0	0	0	0	0	0	0	9	0	0	0	0	0	0	0	0	0	0	0	0	0	0	1	0	0	0	0	8	0	1	0	1	0	2	0	0
d__Bacteria	k__norank	p__Firmicutes	c__Negativicutes	o__Selenomonadales	f__Veillonellaceae	g__Selenomonas_4	s__uncultured_bacterium_g__Selenomonas_4	OTU235	6	0	33	33	37	18	111	37	14	1	3	0	1	0	36	1	1	5	9	6	75	0	11	3	0	3	8	6	0	4	0	104	0	9	26	27	26	32	1	10	3
d__Bacteria	k__norank	p__Tenericutes	c__Mollicutes	o__Acholeplasmatales	f__Acholeplasmataceae	g__Acholeplasma	s__Mycoplasmataceae_genomosp._P1_oral_clone_MB1_G23	OTU68	0	0	0	0	0	0	0	0	0	0	0	0	0	0	0	0	20	0	0	0	0	0	0	0	0	0	0	0	0	0	0	0	0	0	0	0	0	0	0	0	0
d__Bacteria	k__norank	p__Proteobacteria	c__Gammaproteobacteria	o__Enterobacteriales	f__Enterobacteriaceae	g__Escherichia-Shigella	s__unclassified_g__Escherichia-Shigella	OTU104	0	0	0	0	0	0	0	0	0	0	0	0	0	0	0	0	0	0	0	0	0	0	0	0	0	0	0	0	0	70	0	0	0	0	0	0	0	1	0	0	0
d__Bacteria	k__norank	p__Firmicutes	c__Negativicutes	o__Selenomonadales	f__Veillonellaceae	g__Selenomonas_4	s__uncultured_bacterium_g__Selenomonas_4	OTU153	0	0	3	5	3	8	41	0	0	10	1	0	1	64	29	0	0	0	7	3	50	1	0	0	0	1	0	0	25	5	3	1	3	10	10	45	28	0	0	4	26
d__Bacteria	k__norank	p__Fusobacteria	c__Fusobacteriia	o__Fusobacteriales	f__Fusobacteriaceae	g__Fusobacterium	s__unclassified_g__Fusobacterium	OTU231	4	2	7	16	47	1	0	0	8	6	0	0	15	38	3	8	0	0	1	8	6	0	0	3	1	0	0	2	10	1	1	14	0	2	0	10	3	2	0	3	0
d__Bacteria	k__norank	p__Firmicutes	c__Negativicutes	o__Selenomonadales	f__Veillonellaceae	g__Anaeroglobus	s__uncultured_organism_g__Anaeroglobus	OTU236	3	5	58	61	68	112	317	89	9	0	17	0	0	3	576	5	14	4	27	27	73	3	52	0	0	22	1	24	2	39	6	17	3	60	143	90	38	12	0	6	52
d__Bacteria	k__norank	p__Actinobacteria	c__Actinobacteria	o__Coriobacteriales	f__Coriobacteriaceae	g__Slackia	s__Slackia_exigua_ATCC_700122	OTU242	0	0	2	0	1	3	7	1	0	1	1	0	0	0	0	0	0	1	0	1	0	0	3	0	0	1	0	0	0	0	0	0	0	0	0	1	0	0	0	0	0
d__Bacteria	k__norank	p__Bacteroidetes	c__Bacteroidia	o__Bacteroidales	f__Prevotellaceae	g__Prevotella_7	s__unclassified_g__Prevotella_7	OTU249	0	0	0	0	0	0	0	1	0	0	0	0	8	0	0	0	11	8	4	2	4	11	38	31	23	0	13	6	1	4	84	3	0	0	0	12	0	3	0	10	12
d__Bacteria	k__norank	p__Bacteroidetes	c__Bacteroidia	o__Bacteroidales	f__Prevotellaceae	g__Prevotella_7	s__unclassified_g__Prevotella_7	OTU248	41	8	158	89	136	198	248	257	10	107	29	0	2	9	156	14	11	19	8	11	83	3	35	0	6	10	0	14	6	2	6	10	54	376	218	105	77	27	1	4	43
d__Bacteria	k__norank	p__Bacteroidetes	c__Bacteroidia	o__Bacteroidales	f__Prevotellaceae	g__norank_f__Prevotellaceae	s__uncultured_Prevotella_sp._g__norank	OTU253	0	1	0	0	2	15	0	8	1	0	3	0	11	0	0	0	30	15	0	0	8	1	136	0	0	9	0	1	0	1	0	0	0	4	0	0	2	47	0	0	3
d__Bacteria	k__norank	p__Firmicutes	c__Clostridia	o__Clostridiales	f__Family_XIII	g__Family_XIII_UCG-001	s__Eubacterium_sp._oral_clone_CK047	OTU226	0	0	2	1	0	1	1	0	0	0	0	0	0	0	4	0	5	8	16	4	5	1	10	2	5	3	0	15	1	3	3	0	0	0	0	4	1	2	0	4	2
d__Bacteria	k__norank	p__Bacteroidetes	c__Bacteroidia	o__Bacteroidales	f__Prevotellaceae	g__Prevotella	s__Prevotella_pallens	OTU256	3	6	3	3	83	21	59	2	3	2	4	2	104	85	3	3	427	748	140	47	576	334	306	198	192	6	4	215	76	150	1330	19	13	156	54	88	3	27	276	596	488
d__Bacteria	k__norank	p__Fusobacteria	c__Fusobacteriia	o__Fusobacteriales	f__Leptotrichiaceae	g__Leptotrichia	s__unclassified_g__Leptotrichia	OTU246	7	0	30	0	22	2	2	0	2	4	0	0	0	0	0	1	3	0	4	1	12	3	0	0	0	1	0	0	0	0	0	10	5	5	5	2	0	11	0	0	2
d__Bacteria	k__norank	p__Firmicutes	c__Erysipelotrichia	o__Erysipelotrichales	f__Erysipelotrichaceae	g__Bulleidia	s__unclassified_g__Bulleidia	OTU333	0	0	0	0	1	0	2	0	0	4	0	0	0	0	0	0	0	0	1	0	2	0	0	0	2	0	0	6	0	0	0	0	0	0	0	1	0	0	0	0	0
d__Bacteria	k__norank	p__Firmicutes	c__Negativicutes	o__Selenomonadales	f__Veillonellaceae	g__norank_f__Veillonellaceae	s__Mitsuokella_sp._oral_taxon_131_str._W9106	OTU371	0	0	0	0	5	0	29	0	0	0	0	0	0	2	1	1	0	5	0	0	6	0	4	0	0	1	0	0	0	0	0	0	8	0	22	0	0	0	0	0	8
d__Bacteria	k__norank	p__Bacteroidetes	c__Bacteroidia	o__Bacteroidales	f__Prevotellaceae	g__Prevotella_7	s__Prevotella_sp._oral_clone_FW035	OTU64	0	0	0	0	0	5	3	0	0	2	0	0	0	0	2	0	4	1	1	0	11	1	5	5	0	0	0	2	0	1	5	2	1	9	0	3	1	4	0	7	1
d__Bacteria	k__norank	p__Chloroflexi	c__Anaerolineae	o__Anaerolineales	f__Anaerolineaceae	g__norank_f__Anaerolineaceae	s__unclassified_g__norank_f__Anaerolineaceae	OTU232	0	0	0	0	0	0	0	0	0	0	0	0	0	0	0	0	0	0	0	0	0	0	0	0	0	0	0	0	0	0	0	0	0	0	0	0	0	0	0	0	0
d__Bacteria	k__norank	p__Firmicutes	c__Clostridia	o__Clostridiales	f__Lachnospiraceae	g__Catonella	s__uncultured_bacterium_g__Catonella	OTU334	25	4	50	29	34	6	2	4	35	25	6	0	16	19	36	12	31	25	234	16	138	8	59	22	28	5	10	34	21	40	105	18	0	10	1	25	3	23	1	12	9
d__Bacteria	k__norank	p__Proteobacteria	c__Deltaproteobacteria	o__Desulfobacterales	f__Desulfobulbaceae	g__Desulfobulbus	s__Desulfobulbus_sp._Dsb5	OTU276	0	0	0	2	0	0	0	0	10	1	0	0	0	0	0	0	2	0	1	2	0	0	0	2	0	0	2	2	0	1	0	1	0	1	0	5	2	5	0	0	1
d__Bacteria	k__norank	p__Proteobacteria	c__Gammaproteobacteria	o__Pseudomonadales	f__Moraxellaceae	g__Faucicola	s__Faucicola_mancuniensis	OTU340	0	0	0	0	0	0	0	0	0	0	0	0	0	0	0	0	0	0	0	0	0	0	0	0	0	0	0	0	0	0	0	0	0	0	0	0	0	14	0	0	0
d__Bacteria	k__norank	p__Spirochaetae	c__Spirochaetes	o__Spirochaetales	f__Spirochaetaceae	g__Treponema_2	s__Treponema_sp._5CAT040	OTU76	1	0	0	0	0	4	0	0	2	1	0	0	0	0	0	0	64	0	0	0	1	0	0	0	12	0	0	0	0	0	0	0	2	8	0	0	4	14	1	0	23
d__Bacteria	k__norank	p__Actinobacteria	c__Actinobacteria	o__Actinomycetales	f__Actinomycetaceae	g__Actinomyces	s__unclassified_g__Actinomyces	OTU3	2	145	73	19	19	85	1	6	9	8	45	0	10	3	23	15	0	10	7	50	8	1	0	0	0	0	0	0	2	3	1	3	8	3	12	3	1	0	0	0	2
d__Bacteria	k__norank	p__Firmicutes	c__Clostridia	o__Clostridiales	f__Clostridiales_vadinBB60_group	g__norank_f__Clostridiales_vadinBB60_group	s__Clostridiales_bacterium_canine_oral_taxon_260	OTU367	0	0	0	0	0	0	0	0	0	0	0	0	0	0	0	0	2	0	0	2	0	0	0	0	0	0	0	0	0	0	0	0	0	0	0	18	0	11	0	0	0
d__Bacteria	k__norank	p__Firmicutes	c__Negativicutes	o__Selenomonadales	f__Veillonellaceae	g__Selenomonas_3	s__Selenomonas_noxia	OTU118	285	298	660	471	187	386	1259	260	135	4	190	4	66	1	198	176	54	51	151	315	269	90	77	3	4	19	5	16	0	36	118	314	954	155	2340	175	317	15	11	47	437
d__Bacteria	k__norank	p__Actinobacteria	c__Actinobacteria	o__Coriobacteriales	f__Coriobacteriaceae	g__Cryptobacterium	s__Cryptobacterium_curtum_DSM_15641	OTU171	0	0	0	0	2	2	12	16	0	0	0	0	1	0	3	0	1	0	0	0	2	0	2	0	0	1	0	1	0	0	1	0	5	1	1	2	1	0	0	0	1
d__Bacteria	k__norank	p__Firmicutes	c__Clostridia	o__Clostridiales	f__Peptostreptococcaceae	g__[Eubacterium]_yurii_group	s__unclassified_g__[Eubacterium]_yurii_group	OTU41	19	0	4	0	0	0	0	0	93	98	5	0	22	20	29	3	3	0	40	0	0	1	9	26	39	1	28	5	24	13	12	26	0	7	0	10	0	8	1	0	3
d__Bacteria	k__norank	p__Proteobacteria	c__Alphaproteobacteria	o__Caulobacterales	f__Caulobacteraceae	g__Brevundimonas	s__Brevundimonas_diminuta	OTU165	0	0	0	0	0	0	0	0	0	0	0	0	0	0	0	0	0	0	0	0	0	0	0	0	0	0	0	0	0	0	0	0	0	0	0	0	0	0	0	0	0
d__Bacteria	k__norank	p__Proteobacteria	c__Betaproteobacteria	o__Neisseriales	f__Neisseriaceae	g__Neisseria	s__Neisseria_oralis	OTU315	0	22	3	0	127	5	0	0	64	0	52	0	1	0	5	4	6	61	41	0	345	7	1	16	0	6	0	29	0	51	0	230	0	18	39	2	0	26	0	15	397
d__Bacteria	k__norank	p__Proteobacteria	c__Alphaproteobacteria	o__unclassified_c__Alphaproteobacteria	f__unclassified_c__Alphaproteobacteria	g__unclassified_c__Alphaproteobacteria	s__unclassified_c__Alphaproteobacteria	OTU23	1	0	0	0	0	0	0	0	0	0	0	0	0	0	0	0	15	0	0	0	0	0	0	0	0	0	0	0	0	0	0	0	0	0	0	0	0	0	0	0	0
d__Bacteria	k__norank	p__Firmicutes	c__Clostridia	o__Clostridiales	f__Family_XIII	g__[Eubacterium]_saphenum_group	s__Eubacterium_sp._oral_clone_FX028	OTU215	0	0	0	0	0	0	0	0	0	0	0	0	0	0	0	0	0	0	0	0	0	0	0	0	0	0	0	1	0	0	0	0	0	0	0	2	0	0	0	0	0
d__Bacteria	k__norank	p__Proteobacteria	c__Gammaproteobacteria	o__Cardiobacteriales	f__Cardiobacteriaceae	g__Cardiobacterium	s__uncultured_bacterium_g__Cardiobacterium	OTU26	65	0	0	0	4	0	1	1	107	0	1	8	0	0	5	29	22	0	1	0	0	0	0	0	0	0	0	0	0	2	0	0	0	0	0	0	0	0	0	2	0
d__Bacteria	k__norank	p__Fusobacteria	c__Fusobacteriia	o__Fusobacteriales	f__Fusobacteriaceae	g__Fusobacterium	s__unclassified_g__Fusobacterium	OTU8	890	760	826	1221	2194	1261	547	280	1663	1292	496	920	815	1841	2714	1074	340	108	492	636	1103	103	129	202	97	372	216	982	512	678	108	640	131	445	406	1394	231	311	72	264	259
d__Bacteria	k__norank	p__Firmicutes	c__Clostridia	o__Clostridiales	f__Clostridiales_vadinBB60_group	g__norank_f__Clostridiales_vadinBB60_group	s__Clostridiales_bacterium_feline_oral_taxon_148	OTU312	1	0	0	0	0	2	0	0	2	0	0	0	0	0	0	0	30	0	22	25	18	0	0	1	4	0	1	7	1	19	0	0	0	0	0	2	0	0	0	2	10
d__Bacteria	k__norank	p__Spirochaetae	c__Spirochaetes	o__Spirochaetales	f__Spirochaetaceae	g__Treponema_2	s__Treponema_sp._9AD01	OTU15	3	0	15	4	3	13	0	0	0	2	0	0	0	4	25	0	3	0	13	5	30	0	0	0	0	0	0	1	2	1	0	0	1	15	0	4	5	1	0	0	0
d__Bacteria	k__norank	p__Firmicutes	c__Clostridia	o__Clostridiales	f__Peptococcaceae	g__Peptococcus	s__unclassified_g__Peptococcus	OTU80	3	0	45	1	3	7	0	0	3	4	0	0	25	0	20	0	4	2	26	4	10	8	14	20	9	2	2	16	3	5	16	4	0	0	0	0	0	4	1	2	1
d__Bacteria	k__norank	p__Fusobacteria	c__Fusobacteriia	o__Fusobacteriales	f__Leptotrichiaceae	g__Leptotrichia	s__Leptotrichia_sp._oral_taxon_847	OTU173	0	92	0	50	49	58	2	0	0	11	0	0	0	0	6	23	0	13	0	2	50	5	1	1	1	0	1	5	1	1	0	0	60	6	2	60	37	0	30	1	1
d__Bacteria	k__norank	p__Firmicutes	c__Bacilli	o__Lactobacillales	f__Aerococcaceae	g__Abiotrophia	s__uncultured_bacterium_g__Abiotrophia	OTU370	0	0	0	0	0	19	0	0	132	4	58	5	6	0	0	7	0	0	0	0	1	10	0	77	4	190	0	32	0	0	1	4	0	0	0	1	0	5	0	4	0
d__Bacteria	k__norank	p__Chloroflexi	c__Anaerolineae	o__Anaerolineales	f__Anaerolineaceae	g__norank_f__Anaerolineaceae	s__Chloroflexi_bacterium_oral_taxon_439_isolate_Chl1	OTU25	0	0	1	1	0	0	0	0	18	0	0	0	0	0	0	0	1	0	1	0	0	0	0	0	0	0	1	3	0	2	3	2	0	2	0	0	1	2	0	1	1
d__Bacteria	k__norank	p__Bacteroidetes	c__Flavobacteriia	o__Flavobacteriales	f__Flavobacteriaceae	g__Bergeyella	s__uncultured_bacterium_g__Bergeyella	OTU287	0	0	0	0	0	0	0	0	0	0	0	0	0	0	0	0	0	1	0	0	0	0	0	0	1	0	0	32	0	0	0	0	0	0	0	0	0	4	0	0	0
d__Bacteria	k__norank	p__Firmicutes	c__Clostridia	o__Clostridiales	f__Family_XI_o__Clostridiales	g__norank_f__Family_XI	s__unclassified_g__norank_f__Family_XI	OTU97	0	0	0	0	1	0	0	0	14	4	0	0	0	0	0	0	0	1	3	3	0	0	0	2	6	0	0	3	0	0	0	1	0	0	1	4	0	8	0	0	4
d__Bacteria	k__norank	p__Firmicutes	c__Clostridia	o__Clostridiales	f__Family_XIII	g__[Eubacterium]_nodatum_group	s__Eubacterium_sulci_ATCC_35585	OTU78	5	1	5	5	20	89	4	0	6	10	3	0	6	0	4	0	21	95	47	3	59	19	98	84	69	7	6	55	11	22	59	3	0	12	0	23	2	10	11	4	16
d__Bacteria	k__norank	p__Bacteroidetes	c__Bacteroidia	o__Bacteroidales	f__Prevotellaceae	g__Prevotella_2	s__Prevotella_loescheii	OTU40	11	18	0	21	0	2	0	0	20	1	138	49	169	136	2	2	0	11	0	25	0	0	1	4	0	25	16	39	235	0	0	27	0	5	0	31	0	11	0	3	0
d__Bacteria	k__norank	p__Firmicutes	c__Negativicutes	o__Selenomonadales	f__Veillonellaceae	g__unclassified_f__Veillonellaceae	s__unclassified_f__Veillonellaceae	OTU133	2	0	2	0	4	5	19	0	0	0	1	0	0	14	0	0	0	0	0	0	0	0	0	0	0	0	0	0	1	0	0	32	4	11	26	12	117	3	0	1	6
d__Bacteria	k__norank	p__Firmicutes	c__Negativicutes	o__Selenomonadales	f__Veillonellaceae	g__Dialister	s__Dialister_pneumosintes	OTU318	0	0	1	2	8	1	4	0	2	4	0	0	0	1	20	0	11	0	56	2	96	1	5	0	3	0	0	33	0	4	2	1	1	0	1	7	12	13	4	5	7
d__Bacteria	k__norank	p__Firmicutes	c__Clostridia	o__Clostridiales	f__Peptostreptococcaceae	g__Peptostreptococcus	s__uncultured_organism_g__Peptostreptococcus	OTU203	15	2	16	6	17	43	1	3	24	43	3	2	6	0	44	2	29	21	44	7	50	7	79	162	80	8	55	145	36	9	53	17	0	21	1	64	8	48	4	16	19
d__Bacteria	k__norank	p__Fusobacteria	c__Fusobacteriia	o__Fusobacteriales	f__Leptotrichiaceae	g__Leptotrichia	s__Leptotrichia_wadei	OTU7	659	1395	1101	153	987	553	1185	40	15	202	1669	8	1471	3119	712	273	140	374	373	34	298	756	277	22	565	246	3	61	570	306	123	52	1712	258	1029	199	1706	43	169	5	60
d__Bacteria	k__norank	p__Proteobacteria	c__unclassified_p__Proteobacteria	o__unclassified_p__Proteobacteria	f__unclassified_p__Proteobacteria	g__unclassified_p__Proteobacteria	s__unclassified_p__Proteobacteria	OTU206	0	0	0	1	1	0	0	0	0	0	0	0	0	0	0	0	1	2	1	2	4	0	1	0	0	1	0	0	0	18	0	0	0	0	0	0	0	0	0	0	0
d__Bacteria	k__norank	p__Actinobacteria	c__Actinobacteria	o__Bifidobacteriales	f__Bifidobacteriaceae	g__Parascardovia	s__Parascardovia_denticolens_DSM_10105__JCM_12538	OTU320	0	0	0	0	0	0	0	0	0	0	0	0	0	0	0	0	0	1	0	0	1	0	0	0	0	0	0	0	0	0	0	0	0	0	0	0	0	0	0	0	0
d__Bacteria	k__norank	p__Proteobacteria	c__Betaproteobacteria	o__Neisseriales	f__Neisseriaceae	g__Neisseria	s__unclassified_g__Neisseria	OTU86	95	174	236	686	14	678	163	55	358	54	66	34	70	39	4	1353	1166	146	748	1967	345	3280	524	441	2217	113	2704	2975	2430	770	3095	547	879	769	785	11	4	1118	11	1885	4752
d__Bacteria	k__norank	p__Synergistetes	c__Synergistia	o__Synergistales	f__Synergistaceae	g__Fretibacterium	s__unclassified_g__Fretibacterium	OTU172	3	0	5	2	1	0	8	0	13	11	0	0	0	0	15	0	18	0	14	3	25	0	0	3	10	0	7	5	0	16	2	8	1	10	0	30	10	14	1	16	17
d__Bacteria	k__norank	p__Bacteroidetes	c__Flavobacteriia	o__Flavobacteriales	f__Flavobacteriaceae	g__Bergeyella	s__uncultured_Bergeyella_sp.	OTU270	25	0	0	0	0	13	0	0	354	0	0	4	1	0	9	1	6	0	13	0	0	1	0	19	0	0	8	8	0	4	10	0	0	0	23	0	0	3	0	0	31
d__Bacteria	k__norank	p__Proteobacteria	c__Deltaproteobacteria	o__Desulfovibrionales	f__Desulfovibrionaceae	g__Desulfovibrio	s__gut_metagenome_g__Desulfovibrio	OTU169	0	0	0	0	0	0	0	0	0	0	0	0	0	0	0	0	0	0	0	0	0	0	0	0	0	0	0	0	0	0	0	0	0	0	0	0	0	0	0	0	1
d__Bacteria	k__norank	p__unclassified_k__norank	c__unclassified_k__norank	o__unclassified_k__norank	f__unclassified_k__norank	g__unclassified_k__norank	s__unclassified_k__norank	OTU103	0	0	0	0	0	0	0	0	0	0	0	0	0	0	0	0	8	0	4	3	2	0	0	0	0	0	0	0	0	42	3	0	0	0	0	0	0	0	0	0	0
d__Bacteria	k__norank	p__Firmicutes	c__Negativicutes	o__Selenomonadales	f__Veillonellaceae	g__Centipeda	s__uncultured_bacterium_g__Centipeda	OTU281	10	11	37	9	21	53	2	9	7	20	1	0	3	3	147	4	15	2	53	7	140	11	2	2	5	1	13	16	1	31	6	136	11	38	29	46	623	47	0	20	66
d__Bacteria	k__norank	p__Proteobacteria	c__Betaproteobacteria	o__Neisseriales	f__Neisseriaceae	g__Neisseria	s__Neisseria_elongata_subsp._glycolytica_ATCC_29315	OTU43	1196	131	85	2214	11	322	17	952	870	458	507	2629	111	952	144	1016	370	28	99	1209	16	159	175	125	42	160	137	535	588	107	75	578	141	307	109	6	7	191	3	55	327
d__Bacteria	k__norank	p__Saccharibacteria	c__norank_p__Saccharibacteria	o__norank_p__Saccharibacteria	f__norank_p__Saccharibacteria	g__norank_p__Saccharibacteria	s__unclassified_g__norank_p__Saccharibacteria	OTU39	22	0	10	0	1	4	0	0	33	17	0	444	0	10	28	0	0	0	4	1	0	0	0	0	1	0	25	0	0	0	0	9	0	1	0	61	0	0	0	1	0
d__Bacteria	k__norank	p__Bacteroidetes	c__Flavobacteriia	o__Flavobacteriales	f__Flavobacteriaceae	g__Capnocytophaga	s__unclassified_g__Capnocytophaga	OTU123	77	18	52	8	0	2	0	0	44	4	7	16	1	149	1	593	4	35	28	0	0	1	0	10	2	0	196	25	53	8	2	10	8	16	39	59	0	7	0	13	32
d__Bacteria	k__norank	p__Proteobacteria	c__Betaproteobacteria	o__Neisseriales	f__Neisseriaceae	g__Neisseria	s__Neisseria_elongata_subsp._glycolytica_ATCC_29315	OTU32	177	64	10	65	16	119	18	278	348	154	112	849	38	49	72	191	69	23	26	49	19	33	37	11	8	27	82	87	26	23	8	53	14	79	118	13	1	13	0	13	63
d__Bacteria	k__norank	p__Firmicutes	c__Clostridia	o__Clostridiales	f__Family_XIII	g__Mogibacterium	s__uncultured_Eubacteriaceae_bacterium_g__Mogibacterium	OTU373	0	0	0	0	0	0	0	0	0	0	0	0	0	0	0	0	0	0	2	0	0	1	0	0	0	0	0	4	0	0	0	0	0	0	0	0	0	8	0	0	0
d__Bacteria	k__norank	p__Firmicutes	c__Clostridia	o__Clostridiales	f__Family_XIII	g__norank_f__Family_XIII	s__uncultured_organism_g__norank_f__Family_XIII	OTU107	0	0	1	0	0	0	0	2	0	0	0	0	0	0	0	0	7	0	22	1	0	5	82	12	54	0	19	25	1	1	49	6	0	0	0	1	0	3	0	1	1
d__Bacteria	k__norank	p__Bacteroidetes	c__Bacteroidia	o__Bacteroidales	f__Prevotellaceae	g__Prevotellaceae_UCG-004	s__unclassified_g__Prevotellaceae_UCG-004	OTU19	0	0	0	1	0	0	14	0	0	1	1	0	0	0	0	0	0	0	1	3	0	0	0	0	0	0	0	0	0	0	0	2	0	7	0	7	0	2	0	2	4
d__Bacteria	k__norank	p__Actinobacteria	c__Actinobacteria	o__Actinomycetales	f__Actinomycetaceae	g__Actinomyces	s__Actinomyces_sp._oral_taxon_448_str._F0400	OTU60	1	351	39	24	94	26	162	54	0	4	5	1	0	0	9	88	1	33	4	16	68	2	8	0	3	1	0	1	0	2	0	0	118	58	104	15	16	0	0	1	11
d__Bacteria	k__norank	p__Bacteroidetes	c__Bacteroidia	o__Bacteroidales	f__Rikenellaceae	g__Rikenellaceae_RC9_gut_group	s__uncultured_eubacterium_E1-K10	OTU262	2	0	0	0	3	0	0	0	0	0	0	0	0	0	0	0	8	0	0	0	6	0	0	0	0	0	0	0	0	0	0	0	0	0	0	0	0	9	0	0	0
d__Bacteria	k__norank	p__Bacteroidetes	c__Bacteroidia	o__Bacteroidales	f__Prevotellaceae	g__Prevotella_7	s__Prevotella_melaninogenica_ATCC_25845	OTU252	21	164	241	8	197	427	145	25	9	3	27	1	460	11	32	15	898	1037	701	70	451	385	1559	403	341	50	214	616	361	470	2716	363	110	471	9	446	79	736	847	826	773
[truncated: 50 more columns]
